# Supplementary material for: Integrating deep learning features from mammography with SHAP values for a machine learning model predicting over 5-year recurrence of breast ductal carcinoma In Situ post-lumpectomy
Source: Front Immunol. 2025 Sep 15;16:1681072. doi: 10.3389/fimmu.2025.1681072 (PMC12477132; doi:10.3389/fimmu.2025.1681072)
Supplement: Supplementary file 1 [file DataSheet1.zip › Supplementary Table.xlsx]

## Sheet: Table S1.PCC  
Table S1 Patient clinical characteristics
	Overall	Nonrecurrence	Recurrence	P overall
	N=140	N=106	N=34
Age (%)				0.297
<35	10(7.1)	9(8.49%)	1(2.94%)
35-50	84(60.0)	64(60.4%)	20(58.8%)
51-65	31(22.1)	20(18.9%)	11(32.4%)
>65	15(10.7)	13(12.3%)	2(5.88%)
Chemotherapy (%)				<0.001
No	128(91.4)	103(97.2%)	25(73.5%)
Yes	12(8.6)	3(2.83%)	9(26.5%)
Targeted therapy (%)				0.044
No	136(97.1)	105(99.1%)	31(91.2%)
Yes	4(2.9)	1(0.94%)	3(8.82%)
Radiotherapy (%)				0.011
No	33(23.6)	19(17.9%)	14(41.2%)
Yes	107(76.4)	87(82.1%)	20(58.8%)
Hormonal therapy (%)				0.001
No	38(27.1)	21(19.8%)	17(50.0%)
Yes	102(72.9)	85(80.2%)	17(50.0%)
Tumor size (%)				0.764
<2cm	85(60.7)	63(59.4%)	22(64.7%)
2-5cm	54(38.6)	42(39.6%)	12(35.3%)
>5cm	1(0.7)	1(0.94%)	0(0.00%)
Type (%)				<0.001
HR-/HER2-	11(7.9)	7(6.60%)	4(11.8%)
HR-/HER2+	15(10.7)	4(3.77%)	11(32.4%)
HR+/HER2-	97(69.3)	88(83.0%)	9(26.5%)
HR+/HER2+	17(12.1)	7(6.60%)	10(29.4%)
Ki-67(%)				<0.001
<15	103(73.6)	89(84.0%)	14(41.2%)
15-40	36(25.7)	17(16.0%)	19(55.9%)
41-70	1(0.7)	0(0.00%)	1(2.94%)
P53(%)				0.454
Negative	55(39.3)	44(41.5%)	11(32.4%)
Positive	85(60.7)	62(58.5%)	23(67.6%)
E-caderine (%)				0.9
Negative	11（7.9）	9(8.49%)	2(5.88%)
Positive	129(92.1)	97(91.5%)	32(94.1%)
Menopause (%)				0.577
No	87（62.1）	64(60.4%)	23(67.6%)
Yes	53(37.9)	42(39.6%)	11(32.4%)
BMI (%)				0.843
<25	9970.7)	74(69.8%)	25(73.5%)
≥25	41(29.3)	32(30.2%)	9(26.5%)
Histological grading (%)				<0.001
Low grade	61(43.6)	57(53.8%)	4(11.8%)
Medium grade	29(20.7)	25(23.6%)	4(11.8%)
High grade	50(35.7)	24(22.6%)	26(76.5%)
5-year survival (%)				0.003
Death	8(45.7)	2(1.89%)	6(17.6%)
Alive	132(94.3)	104(98.1%)	28(82.4%)
Ultrasound BIRADS (%)				0.024
1	2(1.4)	2(1.89%)	0(0.00%)
2	6(4.3)	6(5.66%)	0(0.00%)
3	25(17.9)	23(21.7%)	2(5.88%)
4A	48(34.3)	37(34.9%)	11(32.4%)
4B	38(27.1)	27(25.5%)	11(32.4%)
4C	21(15.0)	11(10.4%)	10(29.4%)
Mammography BIRADS (%)				0.032
0	3(2.1)	2(1.89%)	1(2.94%)
1	8(5.7)	8(7.55%)	0(0.00%)
2	18(12.9)	15(14.2%)	3(8.82%)
3	38(27.1)	28(26.4%)	10(29.4%)
4A	28(20.0)	23(21.7%)	5(14.7%)
4B	25(17.9)	20(18.9%)	5(14.7%)
4C	16(11.4)	8(7.55%)	8(23.5%)
5	2(1.4)	2(1.89%)	0(0.00%)
6	2(1.4)	0(0.00%)	2(5.88%)
PLR (mean (SD))	145.89(59.50)	148.93(64.59)	136.42(38.88)	0.287
NLR (mean (SD))	2.02(0.95)	2.03(1.02)	1.99(0.71)	0.833
LMR (mean (SD))	5.16(1.91)	5.07(1.90)	5.46(1.93)	0.296
PAR (mean (SD))	6.06(1.51)	6.02(1.48)	6.17(1.63)	0.632
MS (mean (SD))	0.35(0.24)	0.29(0.24)	0.53(0.18)	<0.001
Abbreviations HER-2, Human epidermal growth factor receptor 2; HR,Hormone receptor; NLR, Neutrophil-to-lymphocyte ratio; NPV, Negative predictive value; PAR, Platelet-albumin ratio; PLR, Platelet-to-lymphocyte ratio; MS, Mammographic signature；PCC,Patient clinical characteristics

## Sheet: Table S2. all feature
ID	original_shape_Elongation	original_shape_MajorAxisLength	original_shape_Maximum2DDiameterColumn	original_shape_Maximum2DDiameterRow	original_shape_Maximum2DDiameterSlice	original_shape_Maximum3DDiameter	original_shape_MeshVolume	original_shape_MinorAxisLength	original_shape_Sphericity	original_shape_SurfaceArea	original_shape_SurfaceVolumeRatio	original_shape_VoxelVolume	original_firstorder_10Percentile	original_firstorder_90Percentile	original_firstorder_Energy	original_firstorder_Entropy	original_firstorder_InterquartileRange	original_firstorder_Kurtosis	original_firstorder_Maximum	original_firstorder_MeanAbsoluteDeviation	original_firstorder_Mean	original_firstorder_Median	original_firstorder_Minimum	original_firstorder_Range	original_firstorder_RobustMeanAbsoluteDeviation	original_firstorder_RootMeanSquared	original_firstorder_Skewness	original_firstorder_TotalEnergy	original_firstorder_Uniformity	original_firstorder_Variance	original_glcm_Autocorrelation	original_glcm_ClusterProminence	original_glcm_ClusterShade	original_glcm_ClusterTendency	original_glcm_Contrast	original_glcm_Correlation	original_glcm_DifferenceAverage	original_glcm_DifferenceEntropy	original_glcm_DifferenceVariance	original_glcm_Id	original_glcm_Idm	original_glcm_Idmn	original_glcm_Idn	original_glcm_Imc1	original_glcm_Imc2	original_glcm_InverseVariance	original_glcm_JointAverage	original_glcm_JointEnergy	original_glcm_JointEntropy
1	0.591043	64.5404	38	60	68.6804	68.6804	1845.67	38.1462	0.188996	3850.05	2.08599	1885	867	2278.2	5284753662	6.43121	744	2.73368	3394	435.102	1584.85	1591	156	3238	308.643	1674.39	0.0275359	5284753662	0.0132834	291827	3713.02	6.44219e+06	-2830.85	1537.57	288.779	0.68368	13.2297	5.12269	112.844	0.150474	0.0775348	0.983859	0.912298	-0.270433	0.98428	0.07753	58.3165	0.000526142	11.0951
2	0.751583	64.4179	55	54	67.1193	67.1193	2369.42	48.4154	0.175122	4908	2.0714	2411	539	2184	5567300931	6.60802	914	2.41412	3363	515.48	1385.31	1381	33	3330	378.362	1519.58	0.0100608	5567300931	0.0114357	390048	3493.49	1.1404e+07	-3521.04	2143.24	330.13	0.732946	13.7331	5.18986	140.437	0.153252	0.081847	0.982991	0.912323	-0.273199	0.986295	0.0869875	55.138	0.000428426	11.4061
3	0.662368	70.5186	49	70	74.2159	74.2159	2308.17	46.7092	0.175931	4800.88	2.07995	2353	1357	2020.8	6652794491	5.38032	344	4.79709	3091	215.346	1658.31	1607	963	2128	144.895	1681.48	1.03778	6652794491	0.0292116	77384	903.957	571537	6187.19	370.595	127.06	0.489416	8.38132	4.51844	56.3329	0.211814	0.126856	0.984021	0.916419	-0.13106	0.868073	0.135009	29.0357	0.00126525	10.0608
4	0.492848	94.016	53	82	94.3716	94.3716	3197.42	46.3356	0.158769	6610.74	2.06753	3249	788	2294.6	8010623714	6.44754	747	3.75761	3715	462.197	1454.05	1346	316	3399	311.124	1570.21	0.933399	8010623714	0.0137604	351296	2571.79	1.27507e+07	69196.5	1844.05	417.443	0.630822	14.8538	5.32874	195.143	0.151477	0.0803654	0.979918	0.908918	-0.220964	0.970603	0.0819881	47.065	0.000436076	11.4823
5	0.672071	102.574	72	95	108.227	108.227	3938.17	68.937	0.14762	8169.62	2.07447	4007	853	2418.8	11554355631	6.6144	789	3.48299	3812	492.692	1576.85	1497	92	3720	332.904	1698.1	0.644145	11554355631	0.0122069	397075	4160.96	1.75135e+07	69500.1	2152.9	374.659	0.703479	14.9538	5.31035	149.282	0.138675	0.0687401	0.984253	0.914026	-0.215106	0.970255	0.0740058	60.9622	0.000343355	11.7931
6	0.650115	17.7788	12	18	18.4391	18.4391	147.917	11.5583	0.398424	339.482	2.29509	159	1370.8	2957.2	797219208	6.10422	964	2.30918	3586	521.848	2149.7	2080	864	2722	386.677	2239.19	0.0967375	797219208	0.0161782	392755	3393.32	9.08888e+06	-4875.89	2010.85	456.836	0.628792	17.008	5.13186	163.648	0.122938	0.0581986	0.965925	0.874438	-0.674646	0.999865	0.0574078	54.8133	0.00376625	8.07655
7	0.373578	89.8216	36	78	87.9318	87.9318	2219.42	33.5554	0.177488	4635.98	2.08883	2269	881.8	2837.8	8867065001	6.78214	1068	2.27471	3812	590.927	1843.26	1795	108	3704	437.097	1976.85	0.0723211	8867065001	0.0101471	510307	5743.68	1.91873e+07	7566.67	2916.56	281.988	0.823479	12.9128	5.09629	113.92	0.155536	0.0820396	0.987873	0.923997	-0.316558	0.993031	0.0843363	71.3085	0.00043155	11.3936
8	0.41542	145.803	50	125	125.897	125.897	4386.42	60.5695	0.142101	9119.27	2.07898	4469	639.8	2953.2	17747936099	7.01776	1286	2.22059	4047	699.796	1806.26	1810	57	3990	523.522	1992.82	0.113712	17747936099	0.00835817	708757	6070.52	3.86232e+07	21519.9	4146.61	365.184	0.838086	14.6158	5.28666	149.678	0.142892	0.0721637	0.986472	0.920493	-0.268914	0.988388	0.0748135	71.59	0.000258468	12.1473
9	0.407376	113.137	50	93	110.44	110.44	3427.92	46.0894	0.154492	7116.49	2.07604	3490	1060	2910.1	15490045096	6.79147	1047.25	2.34648	3789	575.365	1988.21	2003	164	3625	425.293	2106.75	-0.0598568	15490045096	0.00996412	485449	6213.88	1.75756e+07	-9053.3	2696.5	337.36	0.777504	14.1497	5.22721	135.48	0.142923	0.0709451	0.985035	0.916144	-0.255218	0.984063	0.07456	74.9937	0.000322541	11.8213
10	0.363665	95.7614	38	85	94.1116	94.1116	2521.92	34.8251	0.170677	5249.65	2.08161	2573	1085	2304	8194152862	6.19183	671	2.52324	2868	379.428	1723.76	1763	405	2463	276.215	1784.56	-0.252979	8194152862	0.0154698	213318	3206.62	3.6228e+06	-12238	1189.06	115.287	0.822839	8.39795	4.48248	44.2239	0.199226	0.112712	0.988682	0.925166	-0.237558	0.972411	0.116324	54.2044	0.000658824	10.861
11	0.381202	91.5739	36	80	86.5852	86.5852	2303.67	34.9082	0.175453	4807.7	2.08698	2353	731.4	2743.8	9151174077	6.75149	1089	2.16179	3610	604.173	1834.66	1911	258	3352	454.704	1972.09	-0.244262	9151174077	0.0100424	523190	4929.86	2.09002e+07	-54629.1	3067.19	214.884	0.868888	11.3093	4.90555	86.129	0.165241	0.0866892	0.988699	0.926191	-0.314916	0.992756	0.094299	64.936	0.000443716	11.3552
12	0.493665	100.123	51	97	101.435	101.435	3713.92	49.4273	0.151405	7660.04	2.06252	3771	281	1895	5245325778	6.48337	962.5	2.39354	3035	514.676	1007.75	907	0	3035	390.34	1179.39	0.518187	5245325778	0.0123814	375398	2163.96	1.08005e+07	46011	2171.97	246.029	0.796545	11.7306	4.99658	107.667	0.174939	0.0983408	0.984488	0.917329	-0.231208	0.974648	0.101496	41.0178	0.000451886	11.4766
13	0.48429	102.372	54	104	106.921	106.921	3760.42	49.5779	0.150571	7766.63	2.06536	3820	1336	2299.1	13429426228	5.92995	500	3.66972	2859	306.112	1833.85	1876.5	485	2374	209.772	1874.98	-0.630592	13429426228	0.0193673	152546	3247.32	2.74171e+06	-17742.8	833.844	100.418	0.784458	7.81899	4.39376	38.8111	0.212657	0.126296	0.989482	0.927866	-0.183246	0.939996	0.133007	55.3529	0.000758609	10.7216
14	0.382294	100.968	39	98	98.0459	98.0459	2782.67	38.5994	0.165302	5787.8	2.07995	2837	1466.6	1733	7214328883	4.06319	130	3.81136	2104	82.027	1591.16	1579	1349	755	55.5225	1594.66	0.722528	7214328883	0.0714233	11148.1	138.042	13159.9	331.542	58.8408	13.0676	0.636532	2.76145	2.99886	5.42189	0.389049	0.303517	0.987833	0.9244	-0.1108	0.768257	0.310138	11.2516	0.0070214	7.671
15	0.806098	85.3047	70	79	89.2749	89.2749	4418.92	68.764	0.143462	9077.35	2.0542	4478	710.7	2565	14067311123	6.76711	910	2.70358	4094	546.181	1635.48	1618	44	4050	383.82	1772.41	0.114606	14067311123	0.010477	466627	4851.81	1.84761e+07	7688.47	2606.37	347.348	0.764676	14.1872	5.24574	144.788	0.146431	0.0749392	0.987583	0.923862	-0.228455	0.976819	0.0790854	65.4754	0.00029967	11.9762
16	0.603513	86.686	58	80	87.2812	87.2812	3479.67	52.3162	0.154925	7167.81	2.05991	3530	856	2121.1	8175442500	6.25738	670.75	2.66234	2890	386.77	1444.64	1409.5	187	2703	276.265	1521.84	0.287887	8175442500	0.0149134	229019	2932.62	4.04481e+06	12659.7	1242.28	208.859	0.712077	11.2183	4.90184	82.497	0.166588	0.0883446	0.983449	0.911484	-0.188642	0.951229	0.0897834	51.7132	0.000477526	11.3243
17	0.570125	62.7735	30	61	61.2944	61.2944	1343.92	35.7888	0.206741	2848.65	2.11966	1382	1064.2	2377.9	4548521788	6.342	696.25	6.24366	4097	442.904	1710.63	1641	69	4028	285.806	1814.18	1.17242	4548521788	0.0145671	365012	4849.2	2.09369e+07	88351.2	1714.54	564.722	0.504268	16.2156	5.34597	300.07	0.140149	0.0716378	0.982243	0.915676	-0.301163	0.98886	0.0653536	67.5406	0.000686768	10.7508
18	0.42098	105.407	45	88	106.626	106.626	3543.67	44.3742	0.153413	7326.97	2.06762	3602	1430	1736	9046609135	4.3127	167	3.11301	2052	97.4287	1580.13	1578	1163	889	69.6518	1584.79	-0.0618746	9046609135	0.0583974	14745.5	335.336	20256.7	-68.309	81.0494	11.4513	0.752167	2.56321	2.8973	4.83887	0.404296	0.321553	0.99193	0.937919	-0.165479	0.868471	0.330114	17.8307	0.00576629	7.88035
19	0.408127	99.6642	39	92	96.8814	96.8814	2787.17	40.6756	0.165185	5798.15	2.0803	2841	1418	1858	7816107746	4.80607	229	2.9022	2234	138.302	1649.62	1666	1129	1105	96.55	1658.67	-0.274985	7816107746	0.0416067	29929.3	511.972	84906.4	-766.266	169.849	15.5406	0.832081	3.03509	3.10968	6.2758	0.368536	0.279171	0.992549	0.939229	-0.207059	0.926741	0.283095	21.7575	0.00349796	8.57605
20	0.335651	48.5324	19	27	46.2277	46.2277	576.417	16.2899	0.267451	1252.36	2.17267	600	1626.3	3398.3	4481558959	6.46912	947	2.66045	3920	543.186	2651.83	2789.5	688	3232	395.122	2733	-0.652908	4481558959	0.0132889	437071	7034.58	1.24847e+07	-64677.2	2103.57	442.163	0.647627	15.7677	5.29122	185.451	0.138838	0.0700309	0.976308	0.89907	-0.466181	0.998734	0.0729763	81.3554	0.0011801	9.84212
21	0.562825	82.1324	51	82	86.4928	86.4928	2565.92	46.2261	0.1698	5337.96	2.08033	2615	916	2326.2	7405769591	6.45086	740.5	2.87589	3583	440.452	1590.9	1555	102	3481	310.059	1682.86	0.302145	7405769591	0.0132679	301077	3991.79	7.11158e+06	15687.5	1581.74	323.74	0.660174	13.9718	5.19302	127.53	0.142196	0.0705471	0.984428	0.913795	-0.23426	0.975182	0.0752985	60.6406	0.000445546	11.3763
22	0.506646	94.4346	50	86	91.7824	91.7824	3372.92	47.8449	0.156109	6967.23	2.06564	3426	1234	2079.5	9579867783	5.75575	455.5	4.62737	3950	269.418	1636.68	1604	701	3249	187.086	1672.19	0.675478	9579867783	0.0218163	117499	1568.5	1.25986e+06	6578.56	583.335	164.344	0.560363	9.56893	4.68274	72.3356	0.189552	0.106857	0.991024	0.934963	-0.136206	0.88861	0.109125	38.2589	0.000766155	10.714
23	0.514259	147.547	79	131	146.294	146.294	8494.42	75.8776	0.116124	17337.5	2.04105	8579	1050	2014	21240254670	5.96994	513	3.22311	2970	305.101	1525.41	1523	369	2601	211.056	1573.48	-0.0210949	21240254670	0.0187633	148956	2436.55	2.11215e+06	-2439.82	784.372	152.706	0.673987	9.63371	4.68736	59.241	0.184289	0.10235	0.986789	0.919851	-0.121028	0.871771	0.107544	47.735	0.000549543	11.1962
24	0.830212	51.921	45	54	61.327	61.327	1561.17	43.1054	0.198386	3280.49	2.10131	1600	804.9	2098.3	3909452964	6.27052	719.5	2.49125	2942	405.325	1482.87	1502.5	58	2884	295.209	1563.14	-0.169305	3909452964	0.0145211	244508	3714.22	4.37861e+06	-12890.8	1311.42	208.648	0.725376	11.183	4.87817	82.8432	0.165301	0.0866256	0.985323	0.916419	-0.27391	0.983541	0.0921122	58.6388	0.000656792	10.7892
25	0.616723	64.1676	43	60	67.0522	67.0522	1872.67	39.5736	0.188073	3906.59	2.08611	1912	739	2416	5762938562	6.60118	880.25	5.1287	4100	570.089	1558.78	1423	131	3969	363.321	1736.11	1.34459	5762938562	0.012154	584309	3989.62	4.87486e+07	216602	3053.63	731.443	0.613584	17.6739	5.51142	417.068	0.143384	0.0748629	0.97676	0.909854	-0.307016	0.991301	0.0717632	58.3871	0.000516807	11.1875
26	0.484265	91.1121	48	89	93.2148	93.2148	2841.5	44.1224	0.164062	5913.45	2.0811	2896	1268.5	2740.5	12865483273	6.49756	800.25	3.01095	4029	463.468	2027.89	2063.5	82	3947	331.801	2107.72	-0.394775	12865483273	0.0126935	330164	6667.69	8.51335e+06	-26956.6	1674.99	321.894	0.677304	13.9522	5.19654	126.456	0.143351	0.0718941	0.987843	0.922956	-0.221675	0.97089	0.0729196	79.5574	0.000410114	11.4917
27	0.620252	69.9638	45	69	70.8378	70.8378	2203.17	43.3952	0.178331	4591.52	2.08405	2248	1228.4	2795.3	10463992052	6.61949	840.75	3.02612	4089	493.684	2066.83	2104	211	3878	345.014	2157.5	-0.133598	10463992052	0.0119252	383025	6204.51	1.36194e+07	-19002.7	2116.12	271.207	0.772752	12.7111	5.06984	108.961	0.154061	0.0796616	0.989305	0.927969	-0.290699	0.989142	0.0848894	75.7844	0.000468166	11.2853
28	0.779265	62.3221	62	54	68.1542	68.1542	2172.42	48.5654	0.178989	4531.96	2.08614	2217	1295.6	2039.4	6166446914	5.54918	379	6.47722	3588	240.531	1637.03	1587	871	2717	159.283	1667.76	1.26941	6166446914	0.0259855	101572	1114.73	1.091e+06	10615.4	480.827	169.015	0.479958	9.44355	4.6621	79.1821	0.195606	0.112821	0.987209	0.925388	-0.148619	0.897625	0.119017	32.199	0.0010674	10.2624
29	0.40781	81.9716	35	81	84.0119	84.0119	1867.67	33.4288	0.186787	3926.48	2.10235	1915	1461.4	2855	9929971862	6.37144	736.5	2.96595	3748	428.899	2213.8	2271	348	3400	304.384	2277.14	-0.471589	9929971862	0.0138794	284442	6213.68	6.27127e+06	-26742	1470.01	258.786	0.70018	12.4346	5.03787	103.413	0.156448	0.0814924	0.986868	0.920754	-0.263617	0.982157	0.0872077	76.882	0.000568111	11.0105
30	0.641308	82.5148	50	78	79.8311	79.8311	3017.67	52.9175	0.161283	6261.46	2.07493	3073	1137.4	2188.6	9037584429	6.00689	581	2.56716	2969	327.735	1667.72	1684	467	2502	238.738	1714.92	-0.0883461	9037584429	0.0174482	159688	2652.32	2.04614e+06	-3015.22	901.576	110.571	0.781495	8.18069	4.45338	43.2654	0.20302	0.116108	0.98956	0.928244	-0.198984	0.952297	0.122894	49.5436	0.000680259	10.8043
31	0.577543	71.6387	44	72	72.5603	72.5603	2153.67	41.3745	0.17967	4488.78	2.08425	2198	1405.7	1802.3	5904105819	4.56082	184	3.73866	2006	123.832	1631.05	1664.5	1106	900	80.9593	1638.94	-0.965375	5904105819	0.0520371	25803.6	519.588	84850.2	-1891.76	144.766	10.7511	0.861455	2.50959	2.87587	4.4299	0.409857	0.328109	0.992366	0.939003	-0.222311	0.929832	0.331035	22.0472	0.00554887	8.03814
32	0.461092	104.666	61	78	100.439	100.439	3738.25	48.2605	0.150762	7726.31	2.06682	3799	917.8	2682	14064024265	6.73313	952.5	2.52867	3833	541.581	1806.34	1806	101	3732	392.382	1924.07	0.012715	14064024265	0.010581	439156	5355.91	1.64348e+07	1276.21	2554.19	243.032	0.826234	12.1351	5.00832	94.8129	0.158372	0.0826746	0.989588	0.928317	-0.253402	0.983235	0.0857885	69.1239	0.000345715	11.7534
33	0.462407	102.83	47	94	98.7168	98.7168	3625.42	47.5492	0.1524	7488.68	2.06561	3683	1193.4	2516	14113193806	6.39384	702.5	3.13731	3519	420.762	1884.19	1927	200	3319	291.075	1957.55	-0.43352	14113193806	0.013939	281815	5021.91	7.79786e+06	-32874.1	1519.64	221.022	0.745606	11.6099	4.9438	85.633	0.162383	0.0858725	0.988023	0.923263	-0.204317	0.962093	0.0911676	68.5363	0.000438339	11.4376
34	0.501986	150.702	70	143	143.056	143.056	6970.17	75.6503	0.123255	14316.6	2.05398	7057	802	2510	21972097479	6.72203	955	2.62031	3842	538.318	1637.8	1594	25	3817	392.053	1764.52	0.256033	21972097479	0.0106745	431122	4650.72	1.19313e+07	21576.1	2099.38	625.533	0.54077	19.3855	5.6801	247.731	0.114932	0.0531646	0.975497	0.894364	-0.148053	0.92861	0.0569888	65.439	0.000218232	12.4307
35	0.454737	102.51	55	81	102.474	102.474	3518.42	46.6153	0.153834	7272.14	2.06688	3576	829	2197	9402632502	6.38545	717.5	2.67216	3149	420.119	1535.53	1561	126	3023	298.031	1621.53	-0.159162	9402632502	0.0137206	271505	3573.25	5.5413e+06	-13126.1	1399.57	295.859	0.65054	13.4283	5.15096	114.613	0.148441	0.0760281	0.981074	0.905429	-0.189417	0.953985	0.0756209	57.422	0.000410076	11.5323
36	0.58468	109.252	62	117	117.72	117.72	4723.42	63.8774	0.139976	9726.01	2.05911	4789	1421	1858	13201522511	4.75525	240	2.55608	2139	135.807	1651.99	1661	1167	972	98.9863	1660.31	-0.159042	13201522511	0.0418093	27576.7	466.782	62215.8	-383.879	156.359	15.5004	0.819559	3.01078	3.11559	6.39087	0.373094	0.28553	0.990651	0.933027	-0.188619	0.911092	0.291354	20.7742	0.00345769	8.58139
37	0.711198	72.7385	53	73	73.9797	73.9797	2883.17	51.7315	0.164536	5953.9	2.06506	2929	792	2451.2	8308776271	6.61652	935	2.71338	3848	524.687	1558.61	1473	127	3721	382.562	1684.26	0.496939	8308776271	0.0115527	407463	3806.42	1.1781e+07	40160.2	2095.18	502.676	0.613001	17.1873	5.50485	205.185	0.126109	0.0596167	0.979022	0.902742	-0.234483	0.977182	0.0668283	58.3805	0.000355854	11.6803
38	0.445196	100.879	52	90	90.7965	90.7965	2915.17	44.911	0.16255	6071.16	2.08261	2974	878	2115.7	7186660243	6.2264	669	2.5779	3563	383.514	1482.6	1468.5	270	3293	279.576	1554.51	0.111637	7186660243	0.0148826	218405	2778.29	3.50538e+06	2358.6	1209.34	179.113	0.742015	10.4266	4.77572	69.382	0.173032	0.0928584	0.990261	0.930258	-0.205192	0.959861	0.0970664	50.2069	0.000522635	11.1672
39	0.290948	113.316	32	104	107.912	107.912	2483.42	32.9691	0.170541	5200.23	2.09398	2541	1451	2425	10033864597	5.95853	531	3.05849	3404	308.781	1949.45	1961	775	2629	218.05	1987.16	-0.0133309	10033864597	0.0185437	148442	2471.79	1.84544e+06	-534.912	783.375	136.263	0.703421	9.15631	4.60951	52.1769	0.190115	0.107092	0.988336	0.923914	-0.189305	0.945292	0.11184	48.0623	0.000709454	10.7465
40	0.58171	92.9052	72	65	95.5877	95.5877	3592.17	54.0438	0.152824	7422.14	2.0662	3650	931.9	2236.1	9800723762	6.35197	679.75	2.8828	3395	406.868	1557.9	1538	218	3177	285.668	1638.64	0.215597	9800723762	0.0142036	258083	3287.86	5.00907e+06	6190.05	1302.85	335.694	0.590205	14.1601	5.23542	133.785	0.145667	0.0746998	0.980864	0.905941	-0.178624	0.946564	0.0778545	55.1911	0.000403214	11.5606
41	0.456577	83.9875	41	83	83.7257	83.7257	2400.67	38.3467	0.173581	4995.02	2.08068	2448	1391	1763.3	6220094496	4.55145	188	3.36876	2217	114.389	1587.32	1598	1016	1201	78.3331	1594.02	-0.429645	6220094496	0.0503579	21289.7	612.144	44409.1	-589.846	118.454	13.0886	0.800533	2.67094	2.95892	5.91658	0.400437	0.317498	0.994732	0.950243	-0.203147	0.915633	0.322954	24.2033	0.00496271	8.13419
42	0.335537	136.944	44	121	132.442	132.442	4142.17	45.9497	0.145283	8585.26	2.07265	4215	1336	1746	10318055340	4.65786	195	3.17989	2033	124.583	1556.31	1568	1063	970	82.5542	1564.59	-0.405038	10318055340	0.0472294	25822.1	470.611	69977.4	-814.886	143.675	15.7677	0.801946	3.07676	3.12871	6.25329	0.365766	0.277113	0.990464	0.931553	-0.176473	0.895728	0.286403	20.9435	0.00392934	8.46214
43	0.767196	77.7162	64	72	83.0963	83.0963	2635.17	59.6236	0.167458	5509.57	2.09079	2692	735.1	2185	6244407945	6.42649	806	3.49223	4095	455.076	1414.56	1339	261	3834	326.38	1523.03	0.681356	6244407945	0.0132946	318646	2578.95	8.41323e+06	34408	1627.57	403.398	0.602738	14.9078	5.3207	179.866	0.146032	0.0755663	0.984201	0.916927	-0.22825	0.972992	0.0802624	47.6749	0.000443099	11.3857
44	0.302531	99.7232	30	99	99.1817	99.1817	2096.67	30.1694	0.17992	4403.09	2.10004	2151	1677	3174	13338374464	6.44519	865	2.25435	3737	467.169	2426.34	2412	916	2821	350.396	2490.18	-0.0751334	13338374464	0.012599	313875	4263.24	7.51612e+06	-4204.5	1849.74	127.035	0.871412	8.87935	4.55466	47.6175	0.193709	0.110063	0.990521	0.930548	-0.294941	0.988583	0.112906	61.9076	0.000584077	10.9712
45	0.624023	86.923	55	80	83.2406	83.2406	3151.67	54.242	0.159104	6533.75	2.07311	3208	998	2786	12725894023	6.7222	1031.5	2.3143	3662	559.041	1875.16	1840	71	3591	418.89	1991.71	0.026116	12725894023	0.0104838	450712	6124.1	1.52852e+07	2574.71	2581.06	238.129	0.830998	11.6241	4.97139	102.451	0.168953	0.0916032	0.9892	0.929343	-0.273108	0.987057	0.0930832	74.42	0.000386592	11.5811
46	0.39602	118.963	52	114	119.52	119.52	4186.17	47.1115	0.145257	8647.5	2.06573	4253	834	1947	8837775934	6.1301	587	2.8343	2929	345.82	1375.8	1361	215	2714	243.851	1441.53	0.194567	8837775934	0.0164134	185188	2419.21	2.20955e+06	2999.64	890.108	279.92	0.521359	13.1568	5.11544	106.289	0.146702	0.0732548	0.978456	0.898999	-0.134758	0.898213	0.0764479	47.6095	0.000449384	11.417
47	0.772654	56.1775	44	53	58.3095	58.3095	1862.17	43.4058	0.189043	3872	2.0793	1899	940	2251.8	5190479744	6.31827	739	2.63506	3305	422.637	1571.85	1530	429	2876	308.88	1653.26	0.205869	5190479744	0.0141171	262550	2516.42	5.73134e+06	8183.86	1466.29	201.173	0.758553	10.7946	4.85353	83.1603	0.17834	0.0992074	0.985863	0.919291	-0.271125	0.983377	0.0989939	46.9054	0.000610872	10.9161
48	0.366774	106.441	46	82	97.9439	97.9439	2704.67	39.0399	0.165984	5655.81	2.09113	2764	887	2614.4	8963199835	6.65734	933	2.54664	3647	528.092	1681.12	1624	229	3418	382.781	1800.79	0.343875	8963199835	0.0111269	416656	3989.45	1.24066e+07	28900.7	2253.86	388.803	0.705744	14.9557	5.31767	163.655	0.142144	0.0719581	0.980815	0.907421	-0.258361	0.98372	0.074603	59.3563	0.000379163	11.5858
49	0.540021	99.8092	48	93	99.4585	99.4585	3499.17	53.899	0.153735	7250.29	2.07201	3560	1335.9	2667	15435439541	6.3413	733.5	2.63904	3365	416.108	2019.37	2050	393	2972	302.382	2082.26	-0.268851	15435439541	0.0139136	257961	4801.05	5.4666e+06	-15819.9	1453.58	150.493	0.812301	9.5815	4.6645	57.9242	0.183734	0.102	0.989927	0.929092	-0.220883	0.968483	0.109593	66.8974	0.000502613	11.245
50	0.838219	47.9881	43	46	54.9181	54.9181	1392.42	40.2246	0.206066	2926.34	2.10163	1428	1459.3	2887.6	7660696834	6.40568	705.5	3.91654	3447	453.379	2240.56	2339	196	3251	302.474	2316.17	-0.929485	7660696834	0.0141537	344524	7457.22	1.35216e+07	-74500.3	1824.8	211.199	0.790859	11.0827	4.85562	86.5257	0.168461	0.0894246	0.988355	0.925656	-0.32234	0.991649	0.0902212	83.9867	0.00071501	10.676
51	0.556192	73.2716	44	70	71.8053	71.8053	2199.67	40.7531	0.178727	4576.49	2.08054	2243	1512.2	1725	5868683340	3.75836	113	3.18897	2023	66.3802	1615.4	1610	1402	621	46.5962	1617.54	0.420877	5868683340	0.0855641	6935.52	90.4724	3128.98	56.2081	32.9356	11.4966	0.482506	2.63154	2.91615	4.55614	0.393395	0.30781	0.982695	0.909791	-0.071339	0.64059	0.318978	9.22563	0.00882444	7.24598
52	0.520155	68.6536	35	65	68.4471	68.4471	1671.17	35.7105	0.193935	3511.62	2.1013	1712	1090.5	2818.8	7255033029	6.66534	912.75	2.5192	3855	528.287	1953.67	1946	349	3506	379.526	2058.58	0.0440812	7255033029	0.0111616	420945	4890.72	1.20791e+07	1311.76	2143.96	450.721	0.652321	16.5622	5.42348	174.607	0.12695	0.0606963	0.979191	0.901346	-0.315338	0.99238	0.0668166	66.8384	0.000477927	11.1874
53	0.789669	68.7274	55	70	71.3863	71.3863	2628.92	54.2719	0.169011	5450.29	2.07321	2676	787	2096	6457449063	6.33318	682.25	2.75708	2975	401.782	1470.12	1495.5	99	2876	281.971	1553.41	-0.122118	6457449063	0.014312	251849	3512.31	5.11934e+06	-9240.16	1352.22	220.315	0.719547	11.4423	4.92776	88.7532	0.166784	0.0896005	0.984831	0.915447	-0.223819	0.969762	0.0931758	56.8271	0.000505209	11.2189
54	0.548258	91.3076	52	90	94.3663	94.3663	3319.67	50.0602	0.156292	6885.65	2.0742	3380	1275	2475.1	12886401729	6.259	659	4.21417	4091	386.325	1890.2	1892.5	564	3527	271.872	1952.57	0.358658	12886401729	0.0151236	239701	3263.03	6.71142e+06	13003.2	1284.52	215.603	0.712432	10.419	4.80228	106.32	0.184891	0.10423	0.990231	0.935283	-0.20819	0.961744	0.109593	54.7338	0.000534121	11.1836
55	0.414794	65.514	27	52	61.7171	61.7171	1211.92	27.1748	0.213905	2569.87	2.1205	1247	497.6	2218.4	2567996130	6.58308	885.5	3.02886	3830	520.965	1279.19	1206	61	3769	370.119	1435.04	0.61868	2567996130	0.0119517	423016	3068.56	1.58215e+07	62167.7	2379.36	321.814	0.761736	13.1961	5.11334	145.599	0.157271	0.0821161	0.98697	0.924571	-0.37255	0.996286	0.0865563	50.5381	0.000666362	10.7174
56	0.466315	55.8419	28	52	53.3667	53.3667	1055.67	26.0399	0.224133	2236.98	2.11902	1087	931	2776.2	4299661891	6.74946	1066	2.32377	3525	581.403	1861.62	1887	114	3411	430.218	1988.85	-0.0940742	4299661891	0.0102465	489888	5858.23	1.71986e+07	-17038.6	2706.02	310.843	0.793362	13.4187	5.11459	128.816	0.148087	0.0742051	0.984708	0.916092	-0.413831	0.998079	0.0798886	72.5209	0.000666805	10.6656
57	0.474183	73.9683	40	57	70.4557	70.4557	1535.42	35.0745	0.197932	3251.76	2.11784	1579	1376.8	2619.2	6958717283	6.21394	648	2.85073	3309	382.376	2044.42	2091	588	2721	268.129	2099.3	-0.413426	6958717283	0.0157807	227367	3829.61	4.33458e+06	-19533.7	1217.01	192.973	0.725655	10.9758	4.83707	71.5437	0.1659	0.0867193	0.984805	0.913505	-0.269558	0.982016	0.0862316	59.7793	0.000702018	10.7159
58	0.80472	46.1959	45	41	49.3356	49.3356	1282.92	37.1748	0.211701	2697.08	2.10231	1315	1884	2875.2	7810442914	5.93626	536.5	3.60763	3583	314.978	2404.33	2440	693	2890	220.272	2437.11	-0.573587	7810442914	0.0191155	158690	5137.8	2.36638e+06	-13004.2	864.729	94.9173	0.801892	7.1619	4.25626	43.4602	0.226443	0.136039	0.993396	0.944694	-0.288125	0.983169	0.137542	70.3231	0.00109244	10.1095
59	0.663191	75.6534	63	62	79.3221	79.3221	2526.33	50.1726	0.169512	5291.89	2.09469	2584	0	0	0	-3.2e-16	0	0	0	0	0	0	0	0	0	0	0	0	1	0	1	0	0	0	0	1	0	-3.2e-16	0	1	1	1	1	0	0	0	1	1	-3.2e-16
60	0.337913	81.9197	31	79	80.7527	80.7527	1614.92	27.6817	0.194615	3420.39	2.11799	1662	1840.3	2804	9303927030	5.91882	496.75	3.1577	3487	298.492	2335.65	2346	994	2493	206.589	2366.02	-0.226567	9303927030	0.0193031	142754	3240.72	1.88015e+06	-4615.05	761.37	127.214	0.713403	8.89065	4.55083	47.8823	0.190207	0.105533	0.988	0.922557	-0.226704	0.964764	0.11259	55.5171	0.000857068	10.4579
61	0.670546	62.6203	47	61	62.8013	62.8013	1544.42	41.9898	0.197832	3266.11	2.11478	1587	937.2	2864	6695528393	6.82406	1125	2.32207	3719	618.705	1915.29	1918	154	3565	459.18	2054.02	0.0492857	6695528393	0.00987982	550630	5838.59	2.21756e+07	-5864.46	3066.33	423.113	0.757071	15.4716	5.34487	181.841	0.13852	0.0684794	0.980893	0.908319	-0.368211	0.99669	0.072262	71.9564	0.000497244	11.1251
62	0.394653	96.4213	35	83	91.9239	91.9239	2227.17	38.053	0.176064	4684.35	2.10328	2282	1424.4	2806.9	11207695633	6.39431	763	2.92854	3358	433.966	2150.33	2189	90	3268	311.977	2216.16	-0.406254	11207695633	0.013512	287421	7445.29	6.57302e+06	-21873.9	1533.72	230.585	0.738253	11.6372	4.94921	94.3096	0.165507	0.0887201	0.98742	0.922884	-0.251091	0.979267	0.0940465	84.377	0.00052273	11.1396
63	0.452175	101.668	47	100	101.316	101.316	3227.17	45.972	0.157634	6699.61	2.076	3286	1450	1782	8612852187	4.38101	169	2.86688	1986	101.171	1614.01	1611.5	1189	797	70.7276	1618.97	-0.0650734	8612852187	0.055691	16056.3	350.613	22128.3	-80.5788	89.0197	11.6603	0.768415	2.65166	2.92558	4.59456	0.392869	0.307075	0.989672	0.928799	-0.167829	0.874613	0.31486	18.2009	0.00537694	7.99254
64	0.54057	83.4738	47	61	83.5225	83.5225	2287.67	45.1234	0.175313	4789.22	2.09349	2340	1114.8	2393	7699898760	6.26725	728.25	2.44527	3091	400.441	1747.9	1751.5	358	2733	295.037	1813.99	-0.0323428	7699898760	0.0145975	235413	3520.3	4.11638e+06	-3048.86	1311.66	168.338	0.772485	10.0451	4.74264	66.5861	0.180504	0.0992858	0.986748	0.920299	-0.243486	0.975726	0.100899	56.8724	0.000586708	10.9879
65	0.230678	107.232	37	32	89.1964	89.1964	1082.33	24.736	0.21711	2348.07	2.16945	1128	858	2218.2	2779704062	6.28119	783	2.95038	3471	440.852	1475	1364.5	414	3057	321.138	1569.8	0.685692	2779704062	0.0148037	288662	2280.05	6.25052e+06	35933.4	1528.79	326.811	0.647692	13.6722	5.16474	138.586	0.153569	0.0809395	0.980134	0.906028	-0.331432	0.992237	0.0808329	44.4909	0.000780198	10.4962
66	0.289485	85.05	29	74	75.1332	75.1332	1352.17	24.6207	0.205453	2878.23	2.12861	1396	1196	2958.5	7143287016	6.65402	945.5	2.6516	3802	546.458	2160.65	2246	326	3476	393.873	2262.07	-0.458054	7143287016	0.0114582	448551	6255.87	1.7192e+07	-66996.2	2497.57	237.956	0.825405	11.9965	4.96819	92.3032	0.158798	0.0823677	0.988354	0.924575	-0.363735	0.995926	0.0848101	75.437	0.000617938	10.8344
67	0.776865	43.4823	43	34	45.607	45.607	1119.67	33.7799	0.221455	2354.64	2.10299	1148	2201.2	3461	10078011463	6.06682	692.75	4.38471	3659	422.017	2912.99	3032.5	690	2969	289.818	2962.9	-1.23924	10078011463	0.0183761	293263	8731.26	9.52792e+06	-66414	1473.49	142.357	0.82294	7.61834	4.34429	84.1084	0.249094	0.161924	0.990966	0.944392	-0.349117	0.992281	0.167549	91.6429	0.00138488	9.87781
68	0.409576	62.1849	30	50	61.3514	61.3514	1152.67	25.4694	0.217048	2449.42	2.125	1188	1401.4	3016.5	5876058494	6.56767	828.25	2.91701	3684	505.701	2131.38	2060.5	280	3404	352.35	2224	0.0583518	5876058494	0.0124973	403394	6217.77	1.36311e+07	15995.7	2169.01	308.651	0.750346	13.2596	5.11196	131.949	0.152733	0.0786478	0.984714	0.916559	-0.371455	0.996111	0.0790249	75.846	0.000693771	10.6548
69	0.950679	42.3553	44	42	44.7772	44.7772	1141.92	40.2663	0.218103	2422.4	2.12134	1176	1174	2341	3894410167	6.14673	625.5	3.71341	4051	363.802	1761.09	1750.5	357	3694	255.957	1819.77	0.199585	3894410167	0.016275	210150	3452.09	3.346e+06	2850.73	1029.05	323.043	0.522314	13.5657	5.13336	138.415	0.149726	0.0769864	0.986501	0.920824	-0.289642	0.985666	0.0762131	57.2328	0.000775926	10.512
70	0.688695	51.115	38	47	53.7587	53.7587	1306.67	35.2027	0.210502	2745.81	2.10139	1339	1443.8	2971	7435441748	6.46899	834	2.74922	4073	477.6	2282.06	2345	779	3294	342.899	2356.48	-0.311913	7435441748	0.0129972	345205	4229.35	1.01855e+07	-38926.4	1946.97	180.222	0.830267	9.03979	4.55955	97.8783	0.203184	0.117924	0.990858	0.939635	-0.360159	0.995131	0.122762	61.5436	0.000764574	10.5709
71	0.357913	88.2554	38	87	88.459	88.459	1953.92	31.5878	0.183708	4114.28	2.10566	2005	1021.4	2189	5382836955	6.16115	617	2.98071	3144	363.931	1574.31	1538	282	2862	256.292	1638.51	0.373871	5382836955	0.0161196	206262	3044.3	3.43311e+06	15059.7	1081.52	209.443	0.675265	11.0216	4.87364	87.3901	0.171017	0.0918585	0.985126	0.917139	-0.234765	0.97163	0.0963644	53.1624	0.000650228	10.8487
72	0.347992	85.5683	27	78	78.9177	78.9177	1526.42	29.7771	0.197953	3238.69	2.12176	1571	827	2245	4169780230	6.4221	721.5	3.00276	3360	434.519	1533.66	1529	105	3255	298.748	1629.18	0.112393	4169780230	0.0136809	302095	3794.71	7.94864e+06	6350.99	1579.25	280.086	0.698401	13.0399	5.09785	109.114	0.151785	0.0786421	0.98452	0.913965	-0.298933	0.988978	0.0823546	58.9054	0.000610373	10.8819
73	0.535245	69.5357	43	55	68.0147	68.0147	1568.92	37.2187	0.196808	3317.73	2.11466	1611	1073	2286	5067433549	6.1506	641.5	2.71708	3373	370.295	1714.18	1725	664	2709	266.138	1773.56	0.00444324	5067433549	0.0159059	207110	2159.02	3.49267e+06	-4540.36	1136.04	165.693	0.745137	9.72486	4.69533	69.8052	0.188758	0.106313	0.986815	0.922316	-0.268152	0.980907	0.109743	43.7766	0.000749122	10.6274
74	0.533852	52.0993	29	44	52.8015	52.8015	1057.67	27.8133	0.223762	2243.52	2.1212	1089	1047.6	2916.2	4791095144	6.73929	1117	2.31463	3774	593.173	1972.98	1974	299	3475	443.584	2097.51	0.0620873	4791095144	0.0104316	506891	5455.14	1.69556e+07	5429.3	2744.58	411.078	0.73926	16.1788	5.34178	147.852	0.128955	0.0631851	0.980253	0.901565	-0.408269	0.997939	0.0581204	69.7972	0.00064745	10.7074
75	0.42831	76.3456	47	42	70.9366	70.9366	1734.42	32.6996	0.191407	3647.22	2.10285	1778	1608.1	2887	9460084562	6.30444	693	2.90749	4044	400.856	2252.52	2272	521	3523	286.222	2306.65	-0.215584	9460084562	0.0144131	246767	5317.15	4.19734e+06	-7269.32	1248.92	285.401	0.627862	13.0542	5.08532	113.909	0.150164	0.0769918	0.986678	0.919792	-0.255868	0.9797	0.0810105	71.2478	0.000577489	10.9648
76	0.421051	71.5586	30	69	69.4622	69.4622	1571.42	30.1298	0.198061	3300.24	2.10017	1611	830	1617	2572694610	5.67523	394.5	3.91386	2581	248.113	1222.05	1220	93	2488	166.894	1263.71	0.0779196	2572694610	0.0236869	103547	2283.73	953024	552.749	498.555	136.587	0.569288	8.66535	4.53025	61.2824	0.202057	0.116682	0.987598	0.925118	-0.196517	0.943968	0.121806	46.8318	0.00106686	10.1855
77	0.566578	84.5208	54	68	84.5044	84.5044	2577.67	47.8876	0.168787	5386.39	2.08964	2634	1261.6	2873.5	12981038735	6.58002	859	2.90787	3628	503.399	2130.87	2209	142	3486	356.736	2219.97	-0.535567	12981038735	0.0120084	387674	7148.12	1.41769e+07	-59792.7	2164.01	235.689	0.803412	11.9891	4.98261	90.9894	0.158602	0.0825398	0.988621	0.925018	-0.266838	0.984709	0.0837036	81.6456	0.000448815	11.3647
78	0.605893	60.8889	40	52	61.8466	61.8466	1699.92	36.8921	0.194128	3548.25	2.08731	1736	1523	2786	8831967201	6.25614	653.75	3.05258	3500	393.494	2201.17	2260.5	622	2878	274.156	2255.56	-0.418699	8831967201	0.0153148	242369	4542.74	5.10536e+06	-20757.6	1283.36	197.655	0.732617	10.8985	4.84383	78.1904	0.169435	0.0903013	0.986284	0.918871	-0.264087	0.981128	0.0964368	65.3549	0.000661757	10.8098
79	0.376885	57.1048	20	53	53.6004	53.6004	855.417	21.522	0.237441	1835.33	2.14553	886	1556	3078	5070961199	6.4369	859.5	2.56195	3706	475.693	2321.49	2361	548	3158	347.644	2392.37	-0.237157	5070961199	0.0131109	334102	5773.05	7.41086e+06	-16100.9	1703.4	324.564	0.679432	14.0133	5.16935	127.099	0.142451	0.0707087	0.98144	0.906615	-0.38406	0.996333	0.0762276	73.6767	0.00083658	10.3481
80	0.397451	86.1193	38	70	82.8553	82.8553	2092.92	34.2282	0.180442	4385.13	2.09522	2141	1132	2159	6211526032	5.99227	555	2.77307	2813	319.989	1656.64	1669	258	2555	228.377	1703.3	-0.170175	6211526032	0.0179261	156783	3422.91	1.70718e+06	-4457.07	784.898	192.716	0.605549	10.9093	4.84709	73.3001	0.168633	0.0899976	0.982817	0.909031	-0.18863	0.945966	0.0932369	57.2262	0.000663313	10.8225
81	0.630509	42.0469	30	39	42.19	42.19	811.417	26.5109	0.243677	1726.5	2.12776	837	1391.6	2303	2957556121	5.7648	472	3.09562	2731	279.196	1846.54	1862	573	2158	195.111	1879.77	-0.325323	2957556121	0.0215011	123797	2906.94	1.07135e+06	-4552.52	591.294	157.387	0.57808	9.77227	4.66581	61.2113	0.183748	0.102128	0.981009	0.905418	-0.275955	0.978535	0.102263	52.9003	0.00123761	9.87702
82	0.475105	75.471	44	61	76.9415	76.9415	1983.67	35.8567	0.183757	4154.82	2.09452	2030	1735	2964.2	11839861735	6.22196	615.5	2.99925	3615	373.023	2368.52	2401	756	2859	256.688	2415.05	-0.344377	11839861735	0.0156849	222535	4607.36	4.89695e+06	-17911.9	1242.39	141.958	0.794688	9.37977	4.62118	53.3829	0.185307	0.103238	0.989631	0.927633	-0.25639	0.97891	0.111592	65.8197	0.000668258	10.8139
83	0.589839	57.5462	41	49	54.037	54.037	1242.67	33.943	0.211635	2641.18	2.12542	1280	898.8	2261.3	3327779330	6.28074	760.5	3.21852	3985	433.821	1521.05	1438.5	521	3464	313.226	1612.4	0.693973	3327779330	0.0148352	286230	1931.42	4.98823e+06	25379	1327.53	520.219	0.436965	17.5399	5.50147	211.255	0.125549	0.0608956	0.975788	0.895557	-0.289853	0.98682	0.063798	41.5882	0.000649391	10.7489
84	0.394216	97.317	42	75	79.712	79.712	1718.83	38.3639	0.189581	3660.26	2.1295	1774	1008.6	2790.4	7501741978	6.66886	983	2.3463	3567	548.753	1946.36	1975	293	3274	404.64	2056.38	-0.164829	7501741978	0.0108825	440396	5153.36	1.36215e+07	-21817	2355.51	411.618	0.702264	15.5718	5.35309	167.459	0.137524	0.069598	0.978207	0.900818	-0.319193	0.992815	0.0759761	68.3179	0.000481635	11.1882
85	0.630181	46.3802	29	45	45.5412	45.5412	1014.42	29.2279	0.227845	2142.83	2.11238	1043	1089.6	2425.8	3698643227	6.28885	729	2.78129	2924	423.913	1808.74	1884	173	2751	300.374	1883.12	-0.520987	3698643227	0.0147714	274600	4943.58	6.60796e+06	-34528.7	1511.41	153.013	0.815476	9.43376	4.64223	63.3758	0.188738	0.105345	0.98817	0.92541	-0.355181	0.994045	0.112315	67.8519	0.000925586	10.2875
86	0.535512	80.281	44	77	78.4474	78.4474	2328.67	42.9915	0.174018	4882.34	2.09663	2383	1534.4	2757.6	11282148328	6.23464	642.5	2.73587	3560	379.493	2124.54	2095	932	2628	268.176	2175.87	0.218269	11282148328	0.0152734	220780	2648.14	3.90176e+06	7183.97	1191.03	210.134	0.700034	11.1812	4.89631	84.1504	0.170149	0.0924274	0.982469	0.90974	-0.222973	0.968257	0.0974039	49.0195	0.000562044	11.07
87	0.493901	59.3794	29	56	57.2713	57.2713	1318.17	29.3276	0.20985	2770.49	2.10177	1352	1077.8	2418.7	4309712251	6.27962	724	3.33575	4188	412.982	1711.6	1670	265	3923	299.969	1785.4	0.392801	4309712251	0.0144034	258088	3777.81	4.85257e+06	11801.4	1383.68	268.903	0.674457	11.4591	4.88256	137.175	0.167679	0.0885156	0.99054	0.935969	-0.304259	0.988957	0.0977349	59.1533	0.000721493	10.6414
88	0.350647	101.183	36	80	89.8109	89.8109	1827.92	35.4795	0.186619	3874.05	2.11938	1881	1118	2432	6433826642	6.41989	694	3.34519	3446	424.434	1767.07	1767	190	3256	284.475	1849.44	0.0170209	6433826642	0.0139849	297875	4503.09	7.45862e+06	332.595	1478.53	365.088	0.603828	14.1847	5.23971	162.839	0.149376	0.0773152	0.980657	0.908466	-0.276277	0.985288	0.0756007	64.9976	0.00056088	11.0292
89	0.382646	121.933	53	85	120.54	120.54	4183.67	46.657	0.145045	8656.73	2.06917	4253	1350	2332	15221099131	5.93946	526	2.77516	3008	305.566	1853.59	1866	642	2366	216.391	1891.8	-0.102796	15221099131	0.0187117	143100	2659.63	1.62305e+06	-2867.09	756.863	139.82	0.688014	9.22912	4.62276	54.0833	0.189453	0.106265	0.985562	0.916499	-0.148407	0.908776	0.112518	50.0536	0.000626822	10.9703
90	0.516206	68.952	37	63	63.561	63.561	1777.42	35.5934	0.190897	3717.17	2.09133	1818	1512.8	2870.3	9516549380	6.31724	692.75	2.70329	3662	407.041	2231.38	2266	697	2965	287.954	2287.93	-0.240202	9516549380	0.0144854	255576	4297.84	5.0265e+06	-13500.1	1344.89	248.263	0.688119	12.3471	5.01337	94.6425	0.15635	0.0812373	0.98367	0.911336	-0.257917	0.980322	0.0826664	63.4323	0.000585469	10.9717
91	0.8921	27.4252	26	26	27.8029	27.8029	508.417	24.466	0.282011	1092.36	2.14855	527	1142	3084	2482904829	6.64232	982.5	2.61888	4102	601.442	2041.2	1902	531	3571	427.516	2170.57	0.394343	2482904829	0.0120729	544908	4563.2	2.38545e+07	62334.2	3077.41	419.815	0.760029	16.0675	5.30028	158.758	0.129405	0.062576	0.980997	0.904894	-0.533008	0.999579	0.0675065	62.44	0.00124177	9.746
92	0.274805	85.3009	22	68	69.6348	69.6348	705.583	23.4411	0.244777	1565.83	2.21921	744	1867.9	3382.6	5606472577	6.3767	824.5	2.84018	3791	467.89	2683.73	2764.5	926	2865	334.18	2745.1	-0.548559	5606472577	0.0137733	333161	5504.63	8.1464e+06	-34023.5	1684.68	349.353	0.655388	13.7159	5.14569	159.603	0.155237	0.0815364	0.976534	0.900975	-0.414678	0.997417	0.0817085	71.9075	0.00101304	10.0712
93	0.45771	66.0882	33	58	64.2884	64.2884	1346.42	30.2492	0.207183	2846.1	2.11383	1384	1070.1	3077.8	7515144231	6.7788	1075.5	2.93968	3640	629.837	2197.35	2353	104	3536	444.074	2330.24	-0.724399	7515144231	0.0105489	601688	8124.72	3.37944e+07	-148169	3287.32	345.393	0.809394	13.7167	5.17841	155.726	0.154207	0.0810534	0.984183	0.917158	-0.387708	0.997314	0.0859406	85.9599	0.000596409	10.8738
94	0.46534	83.1151	35	64	80.7775	80.7775	1818.17	38.6768	0.18718	3848.7	2.1168	1868	928.1	2259.6	5345603724	6.36673	751.5	2.81215	2950	421.866	1608.31	1638.5	101	2849	297.702	1691.65	-0.26631	5345603724	0.0139679	275013	4105.24	5.77638e+06	-18299.5	1408.17	287.706	0.659366	13.3309	5.10938	107.948	0.146016	0.0733978	0.979661	0.901673	-0.259315	0.980972	0.0782981	61.8469	0.000549806	11.0371
95	0.397072	74.0467	27	67	67.7422	67.7422	1332.92	29.4019	0.207002	2829.52	2.1228	1373	1099.4	3123.8	7585972629	6.77429	1040	2.67366	3773	609.284	2227.99	2334	221	3552	436.809	2350.55	-0.568116	7585972629	0.0104656	561179	7576.75	2.6884e+07	-109761	3077.5	342.988	0.799182	14.1458	5.21193	141.427	0.144979	0.0734477	0.984237	0.9148	-0.380701	0.997045	0.0804641	83.024	0.000570926	10.92
96	0.441112	53.344	25	50	52.3927	52.3927	917.167	23.5307	0.233721	1953.22	2.12963	947	1313	2823.4	4402401427	6.48157	872.5	2.45788	3440	491.853	2072.63	2101	451	2989	360.602	2156.1	-0.198437	4402401427	0.0127173	353008	4825.46	9.2405e+06	-20593.8	1910.71	290.272	0.736017	13.3304	5.0926	111.361	0.143893	0.0698225	0.98112	0.905281	-0.388119	0.996683	0.0716968	66.4847	0.000806861	10.4187
97	0.432858	94.1915	47	78	97.5295	97.5295	2792.92	40.7716	0.164792	5819.95	2.08382	2850	1452	2589.1	12069533506	6.17631	589	3.10071	3444	352.8	2008.34	2007.5	686	2758	241.466	2057.89	-0.0123678	12069533506	0.0163602	201499	3194.19	3.83154e+06	-1700.05	1078.13	174.053	0.721646	10.342	4.76698	66.2519	0.17287	0.09208	0.986505	0.918672	-0.20511	0.958761	0.0978375	54.4806	0.00057903	11.0473
98	0.400778	78.791	28	68	76.6551	76.6551	1626.92	31.5777	0.194908	3432.14	2.1096	1671	1497	3161	10756472221	6.55855	868.5	4.02369	3677	533.099	2444.66	2592	75	3602	363.642	2537.15	-1.04263	10756472221	0.0128338	460778	9936.48	2.5426e+07	-129117	2448.9	242.742	0.817713	11.1383	4.88461	116.865	0.178273	0.0990979	0.989347	0.932561	-0.335327	0.993538	0.098375	96.8749	0.000652592	10.8277
99	0.346295	64.8084	22	59	61.6117	61.6117	940.917	22.4428	0.228719	2030.25	2.15774	977	1465.6	1747.4	2523127594	4.24367	117	6.00393	1978	93.5408	1601.24	1612	1056	922	52.5222	1607.02	-1.19012	2523127594	0.0711607	18547.9	543.447	59200.4	-1165.39	95.437	13.208	0.754911	2.68095	2.97122	5.94539	0.405051	0.324748	0.991229	0.937215	-0.199403	0.898743	0.330337	22.8666	0.00848563	7.55247
100	0.567235	63.1139	38	60	60.407	60.407	1574.92	35.8004	0.198179	3303.18	2.09737	1612	967	2734.6	5791899176	6.66801	922.5	2.56538	3715	539.173	1776.16	1727.5	343	3372	386.882	1895.52	0.348869	5791899176	0.0112224	438263	3997.89	1.39999e+07	36917.1	2356.28	444.805	0.682339	16.0406	5.38651	185.475	0.13244	0.0636316	0.978035	0.901006	-0.334691	0.994229	0.0650056	59.3295	0.000508415	11.1098
101	0.538861	80.9495	41	77	78.9177	78.9177	2134.17	43.6205	0.178412	4493.11	2.10532	2190	846.8	2538.1	7080261862	6.67159	923.75	3.15542	4094	527.19	1674.02	1628.5	127	3967	373.932	1798.05	0.429634	7080261862	0.0111791	430665	4375.13	1.41446e+07	34304.7	2159.27	580.64	0.576111	18.2777	5.57449	243.804	0.11973	0.0556576	0.979064	0.903158	-0.279714	0.987879	0.061236	63.0909	0.000399532	11.4657
102	0.274572	130.489	43	107	109.836	109.836	2246.83	35.8287	0.174588	4751.72	2.11485	2311	964	2287	6600746552	6.35904	689	2.91125	3289	409.847	1610.08	1610	98	3191	286.062	1690.04	0.0880359	6600746552	0.0142552	263862	4195.26	5.79197e+06	5309.22	1398.59	264.547	0.681899	12.4597	5.05428	108.787	0.160615	0.0861554	0.985021	0.916485	-0.243544	0.977007	0.0874349	62.5439	0.000523325	11.1528
103	0.986454	17.8275	18	18	18.3848	18.3848	233.167	17.586	0.35369	517.971	2.22146	246	958	4079.5	1873289139	5.70466	2827.75	1.27279	4091	1270.02	2413	1824	444	3647	1169.65	2759.53	0.211588	1873289139	0.0360896	1.79241e+06	8859.77	1.29561e+08	90650.4	9637.34	2245.13	0.622324	26.6416	5.27185	1524.89	0.234968	0.180569	0.933252	0.879278	-0.571485	0.999187	0.119967	83.733	0.00791224	8.03621
104	0.555384	49.4461	35	35	50.3289	50.3289	990.667	27.4616	0.228747	2100.94	2.12073	1020	1771	3005.3	6208072022	6.26515	653.25	3.52549	3676	400.81	2414.16	2447	389	3287	277.594	2467.05	-0.579878	6208072022	0.0151596	258182	7182.18	5.97267e+06	-25937.3	1293.79	247.146	0.678472	12.1092	4.96348	99.3191	0.157889	0.0816929	0.986773	0.920559	-0.332188	0.991949	0.0855362	83.1893	0.000841604	10.384
105	0.518259	53.5373	31	46	51.6236	51.6236	1052.67	27.7462	0.224422	2229.87	2.1183	1083	1152.4	2467	3881039474	6.35608	705	3.01499	3544	418.453	1818.11	1814	409	3135	288.569	1893.04	0.133742	3881039474	0.0142597	278080	3697.81	7.15327e+06	5113.36	1542.99	219.142	0.751069	11.2999	4.88491	90.2527	0.168333	0.0892791	0.986906	0.921788	-0.352731	0.994298	0.0901879	58.024	0.000802301	10.4597
106	0.724541	100.768	63	93	103.812	103.812	2640.58	73.0104	0.164534	5615.17	2.12649	2723	766	2060.8	6434908940	6.31834	692	2.75325	3023	402.023	1454.04	1476	23	3000	285.197	1537.26	-0.0664618	6434908940	0.0145126	248935	3742.38	4.66507e+06	-7278.24	1315.98	277.508	0.65173	12.8891	5.08763	110.794	0.151661	0.0775075	0.982269	0.908881	-0.21696	0.967137	0.0827339	59.0148	0.000488111	11.2636
107	0.301834	113.835	22	94	99.6393	99.6393	1525.33	34.3594	0.195737	3273.82	2.1463	1581	1246	2895	7785092677	6.57772	906	2.66803	3596	513.122	2128.5	2192	159	3437	375.559	2219.04	-0.418672	7785092677	0.0118689	393644	7015.39	1.2625e+07	-43524.4	2160.86	252.034	0.790769	11.9079	4.97616	109.12	0.164049	0.0869156	0.987523	0.924646	-0.334517	0.993694	0.0918425	80.8586	0.000600127	10.9049
108	0.578447	36.8136	21	35	35.6931	35.6931	574.167	21.2947	0.269857	1237.97	2.15611	596	1112.5	2472.5	1953625290	6.23302	685	2.89182	3315	418.97	1734.84	1691	587	2728	297.779	1810.5	0.441464	1953625290	0.015264	268217	2495.67	4.89762e+06	19672.6	1327.48	383.546	0.551662	15.4497	5.25824	143.732	0.135632	0.0683022	0.971037	0.884336	-0.418601	0.997271	0.067837	47.5361	0.00117045	9.8466
109	0.573362	76.703	44	80	80.2247	80.2247	2012.17	43.9786	0.182044	4234	2.1042	2063	1622	2847	11188042888	6.25321	629	4.21274	3475	404.124	2267.33	2343	448	3027	262.512	2328.77	-1.0203	11188042888	0.0157945	282405	5993.66	1.16433e+07	-72764	1559.43	158.18	0.815073	9.67352	4.68588	63.6778	0.186606	0.104924	0.989945	0.930257	-0.264649	0.981086	0.113407	75.1221	0.000684095	10.7905
110	0.434759	109.259	51	102	104.738	104.738	3563.17	47.5011	0.152484	7398.64	2.07642	3628	801	2241.3	8716546592	6.40929	741.25	3.34793	3949	446.271	1445.58	1350.5	260	3689	312.415	1550.02	0.75507	8716546592	0.013729	312880	2655.46	8.35735e+06	47463.8	1589.2	423.59	0.579104	15.9929	5.39434	166.459	0.13053	0.0632573	0.981914	0.907653	-0.182653	0.9505	0.0680033	48.6215	0.000374159	11.6555
111	0.413516	114.135	41	104	109.659	109.659	3336.92	47.1969	0.15566	6937.52	2.07902	3400	810	2007.2	7289250764	6.25202	621.5	3.64227	3569	377.737	1382.35	1342	64	3505	258.143	1464.21	0.549698	7289250764	0.0155888	233006	3148.07	4.74629e+06	20515.2	1148.01	322.314	0.561422	13.6935	5.19097	134.242	0.14893	0.076629	0.984818	0.916135	-0.174754	0.941504	0.0777677	54.2369	0.000460761	11.3865
112	0.383156	70.8812	31	64	65.4599	65.4599	1230.92	27.1586	0.211618	2624.72	2.13233	1272	1067.2	2911.8	5477003470	6.70627	956.75	2.5466	3690	554.708	1958.88	1906	399	3291	394.555	2075.05	0.279725	5477003470	0.0107615	468595	4726.35	1.7227e+07	34212.1	2534.7	434.285	0.707272	16.0009	5.37762	175.913	0.133224	0.0652703	0.977383	0.899149	-0.380359	0.996938	0.0663141	64.8165	0.000590339	10.8537
113	0.540082	74.6856	42	70	72.9932	72.9932	2075.17	40.3364	0.18124	4341.08	2.09192	2121	830	2290	5566954755	6.43432	838	2.56318	3391	460.81	1521.59	1478	273	3118	340.797	1620.09	0.347058	5566954755	0.0129499	309453	3003.26	6.28337e+06	14494.1	1586.79	384.479	0.609869	15.1149	5.31526	154.768	0.137625	0.0685414	0.97767	0.899278	-0.251562	0.980099	0.0753535	51.9873	0.000474359	11.2446
114	0.516612	77.4799	42	75	78.0897	78.0897	2196.42	40.0271	0.178539	4576.79	2.08375	2241	862	2242	5767044843	6.36726	759	2.93906	3597	432.179	1513.06	1464	386	3211	311.985	1604.19	0.507815	5767044843	0.0137455	284088	2432.12	6.01916e+06	22031.9	1439.28	355.997	0.603373	14.5771	5.27416	142.862	0.145628	0.0759721	0.98004	0.90425	-0.23166	0.973392	0.0786168	46.4896	0.000479816	11.2486
115	0.544009	67.6074	39	64	66.0984	66.0984	1869.17	36.7791	0.188057	3902.06	2.08759	1909	879.6	2365.2	5638920993	6.48091	814	2.59023	3608	461.74	1623.21	1621	191	3417	334.583	1718.68	0.0756807	5638920993	0.0125981	319049	3789.51	6.81242e+06	-6646.08	1613.25	408.509	0.595848	15.7841	5.36222	158.847	0.132227	0.0647566	0.97998	0.902948	-0.264211	0.98352	0.0669694	59.0619	0.000467224	11.2406
116	0.635378	93.4208	59	94	95.352	95.352	3713.17	59.3575	0.151229	7667.96	2.06507	3771	903	2104	8914329446	6.22559	615.5	4.08623	3739	378.276	1458.4	1395	309	3430	255.717	1537.5	0.83267	8914329446	0.0159599	236994	2383.93	4.88829e+06	29937.5	1109.98	401.742	0.468687	15.3911	5.34913	162.788	0.136291	0.0673002	0.980471	0.905382	-0.156384	0.925382	0.0689525	46.9773	0.000434763	11.4793
117	0.536775	92.0474	62	72	92.1954	92.1954	3192.92	49.4087	0.15859	6612	2.07083	3248	665.7	2119	7010714718	6.45615	731.25	3.61863	3720	446.262	1354.44	1290	139	3581	305.986	1469.17	0.704043	7010714718	0.01331	323953	2810.07	9.92751e+06	40990.3	1659.05	413.744	0.600729	15.2876	5.35873	179.002	0.141372	0.0714974	0.981547	0.909805	-0.208468	0.965298	0.0760579	49.9873	0.000397059	11.5636
118	0.310984	71.2734	24	55	66.7608	66.7608	1161.17	22.1649	0.216506	2467.61	2.12512	1197	771.8	2316.4	3147978316	6.43497	883	2.45082	3331	479.398	1515.18	1461	430	2901	355.167	1621.69	0.337031	3147978316	0.0127086	334106	2368.88	7.39666e+06	11858.8	1770.04	354.474	0.666279	14.5657	5.25081	141.601	0.142173	0.0720963	0.976129	0.896017	-0.338783	0.993583	0.0786266	44.888	0.000673303	10.6899
119	0.44377	83.104	38	82	83.2947	83.2947	2348.67	36.8791	0.17497	4883.55	2.07929	2395	963.4	2285.2	6890788895	6.39462	717	2.89992	3566	418.583	1613.93	1609	139	3427	294.764	1696.22	0.00722208	6890788895	0.0137383	272396	3937.89	5.95964e+06	-5619	1403.32	301.017	0.646634	13.5247	5.15518	117.076	0.147037	0.0747401	0.984998	0.915102	-0.232596	0.973853	0.0789493	60.5167	0.000474468	11.273
120	0.61511	48.8877	34	42	49.2443	49.2443	1122.67	30.0713	0.221167	2361.92	2.10384	1151	931	2390	3256868830	6.35608	799	2.8683	3440	457.462	1585.92	1502	430	3010	330.333	1682.14	0.599192	3256868830	0.0138655	314462	2526.26	6.7302e+06	34514.6	1579.07	443.093	0.561841	16.2415	5.38248	176.94	0.130197	0.0626536	0.972621	0.889253	-0.324993	0.991951	0.0624765	47.3526	0.000691908	10.6518
121	0.402122	96.7963	38	91	92.7793	92.7793	2516.92	38.9239	0.17044	5249.98	2.08588	2571	1044	2379	7973379237	6.35284	734	2.97994	3798	419.501	1682.65	1645	315	3483	301.106	1761.04	0.403381	7973379237	0.0139656	269954	3418.17	5.65279e+06	19601	1354.67	361.918	0.578325	14.6833	5.27168	145.183	0.138824	0.0683366	0.982707	0.910148	-0.21276	0.965739	0.0728688	56.3024	0.000454408	11.3429
122	0.396506	77.7479	30	71	71.7008	71.7008	1741.67	30.8275	0.191769	3650.48	2.09597	1784	925.2	2315.7	5109968538	6.42322	747.25	3.59217	4101	436.929	1600.93	1561	317	3784	306.959	1692.43	0.471617	5109968538	0.0133932	301350	3120.4	7.10282e+06	12376.5	1531.5	372.492	0.608654	14.0319	5.19666	174.901	0.150104	0.0775848	0.985649	0.920903	-0.280695	0.986258	0.080701	53.2035	0.000552675	11.0297
123	0.345656	134.925	49	125	125.144	125.144	3906.92	46.6375	0.147597	8127.6	2.08031	3983	857.4	2376.8	12257286940	6.55919	789.5	2.88434	3479	467.287	1653.69	1674	0	3479	326.645	1754.25	-0.119147	12257286940	0.0123754	342708	4893.58	9.32733e+06	-16572.3	1756.7	370.276	0.651471	14.9237	5.30931	146.679	0.139346	0.0697417	0.982249	0.908809	-0.19908	0.962156	0.0704542	67.4309	0.000344713	11.7742
124	0.397919	108.144	44	107	107.117	107.117	3466.92	43.0325	0.15439	7175.1	2.06959	3527	968.6	2286.4	10781516347	6.35293	682	3.16446	2999	411.082	1668.99	1731	0	2999	279.86	1748.39	-0.529153	10781516347	0.0144883	271314	4934.48	6.96167e+06	-33450.1	1465.94	206.105	0.753232	10.9949	4.87906	84.8055	0.170925	0.0924037	0.986491	0.920216	-0.211654	0.964868	0.095595	67.9668	0.000496433	11.3124
125	0.420932	99.7854	41	83	92.1792	92.1792	2658.17	42.0029	0.167515	5539.67	2.08402	2711	960	2403	8391672952	6.46272	788	2.6444	3563	447.91	1670.56	1675	137	3426	322.709	1759.38	0.0854398	8391672952	0.01278	304638	4286.58	6.84171e+06	-1967.58	1598.15	311.46	0.673686	13.6949	5.17608	122.758	0.147853	0.0759275	0.984515	0.914268	-0.227397	0.972967	0.0785877	62.9674	0.000421963	11.4328
126	0.352741	94.0015	26	84	88.1192	88.1192	1851.42	33.1582	0.186796	3903.48	2.10837	1899	790	2590	6042213297	6.70786	1042.5	2.53321	4095	565.739	1647.34	1586	160	3935	419.127	1783.76	0.37172	6042213297	0.0106458	468047	4136.62	1.25695e+07	25477.4	2242.98	733.536	0.50708	21.1647	5.77565	283.192	0.109761	0.0511	0.973071	0.889123	-0.301193	0.991136	0.0515049	61.3124	0.000413286	11.3879
127	0.411208	57.2389	27	43	54.5619	54.5619	1010.42	23.5371	0.2271	2144.21	2.12211	1040	678.9	2706	3399766755	6.7394	1173.5	2.30282	3970	637.834	1642.6	1556.5	358	3612	488.708	1808.04	0.383558	3399766755	0.0103273	570875	3445.61	1.91159e+07	31906.1	2945.06	671.331	0.627866	19.3966	5.64307	286.399	0.128861	0.0671386	0.971419	0.890663	-0.420633	0.998281	0.0697171	53.6367	0.000674169	10.6554
128	0.512195	88.795	48	93	93.0484	93.0484	3063.17	45.4804	0.160831	6342.04	2.07042	3116	754.5	2364	8388403743	6.59768	874.25	2.98437	3727	507.2	1516.8	1439	131	3596	362.578	1640.74	0.533913	8388403743	0.0118847	391368	3588.85	1.19262e+07	36127.3	2039.8	471.255	0.624643	16.4955	5.45349	197.506	0.131305	0.0639086	0.979354	0.904054	-0.232618	0.976457	0.0660642	56.5393	0.000364246	11.6633
129	0.437383	56.8952	28	46	58.6941	58.6941	1008.17	24.885	0.226101	2150.49	2.13307	1042	957.3	2289.8	2941763913	6.269	746.25	2.95246	3315	418.357	1599.24	1544	543	2772	299.045	1680.24	0.51322	2941763913	0.0146625	265631	2176.46	5.0385e+06	22318.3	1317.42	378.38	0.553655	15.2436	5.28991	145.236	0.137929	0.069773	0.972447	0.887519	-0.326452	0.991588	0.067756	44.0644	0.000773928	10.4841
130	0.660288	67.0924	49	69	69.4622	69.4622	2108.92	44.3003	0.180697	4401.23	2.08696	2153	840	2486.8	6530947715	6.61898	973	2.39249	3600	529.688	1622.03	1578	135	3465	396.189	1741.67	0.248739	6530947715	0.0114046	402445	4039.51	9.15426e+06	11704.5	1930.4	624.828	0.510827	19.6278	5.66655	238.2	0.112318	0.0511755	0.970885	0.884692	-0.265408	0.984924	0.0570573	60.9353	0.000395703	11.47
131	0.497462	81.5309	39	77	77.2334	77.2334	2071.42	40.5585	0.180902	4343.96	2.09709	2120	869	2270.1	5463038758	6.37647	725.5	2.97606	3293	431.9	1512.36	1436.5	348	2945	303.131	1605.27	0.537218	5463038758	0.0139801	289668	2641.58	6.72486e+06	27929.7	1507.52	338.886	0.632788	14.3084	5.22967	132.517	0.143879	0.073179	0.977823	0.898877	-0.250408	0.979128	0.0737482	48.4707	0.000518684	11.1518
132	0.409682	114.018	46	106	106.118	106.118	3230.92	46.711	0.157222	6722.34	2.08063	3294	900.6	2477	11194617434	6.57007	860	2.57854	3507	490.955	1742.68	1794	43	3464	355.448	1843.5	-0.265731	11194617434	0.0119267	361562	5308.95	9.99909e+06	-30377.8	1963.15	289.866	0.742575	13.0681	5.12043	118.387	0.151728	0.0777728	0.986016	0.918891	-0.231454	0.97555	0.0810436	69.9329	0.00038689	11.5859
133	0.495914	120.356	66	126	127.098	127.098	5199.75	59.6861	0.135672	10698.4	2.05747	5272	928	2282.8	14427372758	6.39002	701	2.73809	3208	417.518	1571.07	1540	93	3115	295.139	1654.27	0.2182	14427372758	0.0136696	268333	3964.65	5.46828e+06	10470.9	1411.92	282.894	0.666116	13.1568	5.12148	108.504	0.148877	0.0756891	0.983172	0.910227	-0.158902	0.931044	0.0793527	60.6827	0.00036093	11.7475
134	0.350322	84.4015	31	74	78.5875	78.5875	1762.67	29.5677	0.190379	3706.63	2.10285	1808	556.7	2306.9	4488257804	6.66143	977	2.31428	3248	537.097	1434.6	1438.5	0	3248	396.078	1575.58	-0.00542416	4488257804	0.0108435	424377	3963.8	1.31192e+07	-9511.73	2362.83	324.297	0.758631	14.0005	5.19391	126.047	0.145173	0.0736396	0.981941	0.90797	-0.318099	0.992682	0.0792417	58.7715	0.000480998	11.1933
135	0.658679	80.7698	52	81	82	82	3200.67	53.2014	0.158415	6630	2.07144	3256	990.5	2398.5	9885997688	6.44704	753	2.76564	3435	438.281	1655.55	1635	222	3213	312.129	1742.48	0.257329	9885997688	0.0131249	295383	3759.68	5.90907e+06	9763.75	1454.45	419.531	0.552143	16.0397	5.39321	160.815	0.12943	0.0616587	0.976985	0.896439	-0.193537	0.957637	0.0633395	59.1687	0.000371863	11.6358
136	0.568238	54.5639	36	49	51.6236	51.6236	1176.67	31.0053	0.216732	2486.93	2.11354	1210	984.7	2472.5	3899040571	6.45549	828.75	2.80753	4091	472.744	1699.28	1669.5	431	3660	343.737	1795.09	0.41435	3899040571	0.0129732	334789	3009.55	7.00312e+06	13932.2	1643.51	483.728	0.545138	16.9599	5.45507	195.095	0.127337	0.0612104	0.97924	0.902555	-0.334339	0.99328	0.0657044	52.1495	0.000644087	10.7452
137	0.475536	57.7555	34	42	55.4437	55.4437	1158.17	27.4648	0.217898	2447.62	2.11336	1190	860.5	2431.2	3394674671	6.48842	857.75	2.81262	3555	493.567	1576.43	1496.5	366	3189	354.782	1688.98	0.567117	3394674671	0.012766	367543	2875.87	9.93233e+06	40524.5	1896.76	456.711	0.612026	16.5533	5.41375	180.793	0.129655	0.0629999	0.974876	0.893263	-0.346559	0.9944	0.0663996	50.1578	0.000656397	10.7241
138	0.503007	115.761	60	116	116.619	116.619	4782.67	58.2287	0.139449	9844.24	2.05832	4850	871	2703.1	17243962462	6.7893	1008	2.43501	3727	570.237	1754.52	1716	104	3623	418.829	1885.59	0.189796	17243962462	0.0100687	477100	4960.36	1.53424e+07	23375.6	2458.3	598.037	0.608697	19.2509	5.65018	225.095	0.112739	0.0512924	0.974186	0.890314	-0.190582	0.961568	0.0554798	67.047	0.000232557	12.2866
139	0.829912	55.5616	46	54	57.3847	57.3847	1925.92	46.1112	0.186882	4005.66	2.07987	1964	857	2799.1	7489097429	6.8276	1141.25	2.32628	3719	616.499	1807.55	1754	154	3565	459.238	1952.74	0.217931	7489097429	0.00975658	545959	5228.56	2.1871e+07	26221	3083.84	392.857	0.773875	14.9959	5.30862	165.977	0.141772	0.0711778	0.98213	0.910614	-0.337015	0.994954	0.0744507	67.4965	0.000432518	11.3505
140	0.38955	88.3593	38	73	86.0058	86.0058	2223.92	34.4204	0.177307	4646.97	2.08954	2273	996.2	2527	7616074654	6.51855	868	2.7165	3745	481.428	1733.29	1684	362	3383	350.434	1830.48	0.397219	7616074654	0.0123334	346374	3441.06	7.85511e+06	19859.7	1732.86	468.658	0.574194	16.7029	5.45436	188.468	0.129036	0.0625835	0.976761	0.897206	-0.249627	0.980465	0.0633891	55.9018	0.000423741	11.4039
[truncated: 801 more columns]

## Sheet: Table S3. spearman correlation
original_shape_Elongation	original_shape_MajorAxisLength	original_shape_Maximum2DDiameterColumn	original_shape_MeshVolume	original_firstorder_10Percentile	original_firstorder_90Percentile	original_firstorder_Energy	original_firstorder_Entropy	original_firstorder_Kurtosis	original_firstorder_Maximum	original_firstorder_Mean	original_firstorder_Minimum	original_firstorder_Range	original_firstorder_Skewness	original_glcm_Autocorrelation	original_glcm_ClusterShade	original_glcm_Contrast	original_glcm_Correlation	original_glcm_Idmn	original_glcm_Imc1	original_glcm_JointEnergy	original_glcm_MCC	original_gldm_LargeDependenceLowGrayLevelEmphasis	original_ngtdm_Busyness	wavelet-LLH_firstorder_Entropy	wavelet-LLH_firstorder_Kurtosis	wavelet-LLH_firstorder_Maximum	wavelet-LLH_firstorder_Minimum	wavelet-LLH_glcm_Autocorrelation	wavelet-LLH_glcm_Correlation	wavelet-LLH_glcm_Imc1	wavelet-LLH_glcm_MCC	wavelet-LLH_gldm_DependenceEntropy	wavelet-LLH_glrlm_GrayLevelNonUniformityNormalized	wavelet-LLH_glrlm_HighGrayLevelRunEmphasis	wavelet-LLH_glrlm_RunLengthNonUniformity	wavelet-LLH_glrlm_RunLengthNonUniformityNormalized	wavelet-LLH_glrlm_ShortRunHighGrayLevelEmphasis	wavelet-LLH_glszm_GrayLevelNonUniformityNormalized	wavelet-LLH_glszm_SizeZoneNonUniformityNormalized	wavelet-LLH_glszm_SmallAreaEmphasis	wavelet-LHL_firstorder_Energy	wavelet-LHL_firstorder_Kurtosis	wavelet-LHL_firstorder_Maximum	wavelet-LHL_firstorder_Mean	wavelet-LHL_firstorder_Median	wavelet-LHL_firstorder_Minimum	wavelet-LHL_firstorder_Skewness	wavelet-LHL_glcm_ClusterShade	wavelet-LHL_glcm_Correlation
0.591043	64.5404	38	1845.67	867	2278.2	5284753662	6.43121	2.73368	3394	1584.85	156	3238	0.0275359	3713.02	-2830.85	288.779	0.68368	0.983859	-0.270433	0.000526142	0.726406	0.00173327	0.033841	0.0632066	3.37821	1.36e-12	-1.21e-13	3.97115	-0.0072646	-0.00122552	0.0072646	0.971135	0.734325	3.52175	5.40399	0.0601993	0.217944	0.875556	0.875556	0.933333	3.75839e+08	3.49885	1677.85	-5.59352	23.0076	-1839.04	-0.258163	-4554.04	-0.00625477
0.751583	64.4179	55	2369.42	539	2184	5567300931	6.60802	2.41412	3363	1385.31	33	3330	0.0100608	3493.49	-3521.04	330.13	0.732946	0.982991	-0.273199	0.000428426	0.791524	0.033625	0.041499	0.0939573	3.37805	1.22e-12	-1.07e-13	3.95281	0.00577218	-0.00242949	0.0174045	1.03433	0.644081	3.30099	10.6851	0.0872218	0.38652	0.931122	0.803571	0.910714	4.39312e+08	3.36895	1270.66	-1.59011	18.9153	-1641.74	-0.284476	-3570.7	0.014965
0.662368	70.5186	49	2308.17	1357	2020.8	6652794491	5.38032	4.79709	3091	1658.31	963	2128	1.03778	903.957	6187.19	127.06	0.489416	0.984021	-0.13106	0.00126525	0.641053	0.00458759	0.13799	0.076451	2.61461	9.38e-13	-7.82e-14	3.96399	0.0160837	-0.00820241	0.0298966	1.00207	0.695412	3.43361	7.90262	0.0694428	0.37063	0.909297	0.746032	0.880952	2.45456e+08	5.63418	1233.8	-2.53771	21.2126	-1865.79	-0.802196	-4317.84	-0.0678683
0.492848	94.016	53	3197.42	788	2294.6	8010623714	6.44754	3.75761	3715	1454.05	316	3399	0.933399	2571.79	69196.5	417.443	0.630822	0.979918	-0.220964	0.000436076	0.704438	0.00263007	0.0738517	0.0858722	4.35981	1.44e-12	-9.95e-14	3.95673	-0.0034119	-0.00203088	0.0130877	0.999312	0.651917	3.32095	11.7673	0.0768224	0.31732	0.94449	0.890612	0.95	6.57226e+08	4.41875	1897.95	0.158268	14.6135	-2476.06	-0.336872	-5835.71	-0.0258705
0.672071	102.574	72	3938.17	853	2418.8	11554355631	6.6144	3.48299	3812	1576.85	92	3720	0.644145	4160.96	69500.1	374.659	0.703479	0.984253	-0.215106	0.000343355	0.808807	0.00196309	0.0537633	0.0839696	4.04678	1.39e-12	-1.71e-13	3.9589	-0.0042354	-0.00169293	0.011233	1.03016	0.667249	3.36501	13.936	0.0704406	0.298186	0.953515	0.908163	0.958333	9.0647e+08	3.33093	1552.12	-2.45151	15.3275	-2323.95	-0.21034	-3819.81	0.00272288
0.650115	17.7788	12	147.917	1370.8	2957.2	797219208	6.10422	2.30918	3586	2149.7	864	2722	0.0967375	3393.32	-4875.89	456.836	0.628792	0.965925	-0.674646	0.00376625	0.889682	0.0144995	0.00982832	-3.2e-16	3.54216	1.36e-12	7.11e-15	1	1	0	1	1.66228	1	1	3.19715	0.168837	0.0375759	1	1	3.96e-05	4.16328e+07	2.97949	1356.34	-18.2239	-5.36329	-1268.83	-0.0179068	60.3451	-0.126737
0.373578	89.8216	36	2219.42	881.8	2837.8	8867065001	6.78214	2.27471	3812	1843.26	108	3704	0.0723211	5743.68	7566.67	281.988	0.823479	0.987873	-0.316558	0.00043155	0.848317	0.00136735	0.0237621	0.0845967	3.84983	1.46e-12	-1.28e-13	3.96058	0.00124397	-0.00278413	0.0160997	1.05653	0.68334	3.39981	8.84508	0.0724278	0.252101	0.920139	0.84375	0.927083	3.22769e+08	3.79953	1608.69	-3.82378	5.84997	-1640.17	-0.0967844	-1537.76	0.0187807
0.41542	145.803	50	4386.42	639.8	2953.2	17747936099	7.01776	2.22059	4047	1806.26	57	3990	0.113712	6070.52	21519.9	365.184	0.838086	0.986472	-0.268914	0.000258468	0.846282	0.00251604	0.0401683	0.0797678	3.73661	1.69e-12	-2.42e-13	3.96037	-0.0100072	-0.00178404	0.0100072	1.04284	0.686241	3.41338	13.9662	0.062035	0.269424	0.956543	0.956543	0.977778	8.77968e+08	3.59347	2026.95	-0.835579	15.6556	-1971.44	-0.156366	-2913.8	0.0565676
0.407376	113.137	50	3427.92	1060	2910.1	15490045096	6.79147	2.34648	3789	1988.21	164	3625	-0.0598568	6213.88	-9053.3	337.36	0.777504	0.985035	-0.255218	0.000322541	0.808115	0.001192	0.0352491	0.0866258	3.50947	1.49e-12	-1.85e-13	3.95633	-0.00422656	-0.00190873	0.0124131	1.04758	0.666028	3.36044	13.1899	0.0737701	0.350361	0.948753	0.898892	0.953947	7.66265e+08	3.67434	1789.81	-8.73829	-10.8722	-2007.36	-0.108947	-2207.71	0.0114327
0.363665	95.7614	38	2521.92	1085	2304	8194152862	6.19183	2.52324	2868	1723.76	405	2463	-0.252979	3206.62	-12238	115.287	0.822839	0.988682	-0.237558	0.000658824	0.853407	0.00482445	0.0427551	0.062905	3.14207	1.35e-12	-2.13e-13	3.97046	-0.00743876	-0.00125985	0.00743876	0.954394	0.727559	3.50468	7.76362	0.0648368	0.2753	0.905	0.905	0.95	1.45234e+08	3.44451	949.953	-2.27598	4.90236	-868.739	-0.123829	-227.002	-0.028986
0.381202	91.5739	36	2303.67	731.4	2743.8	9151174077	6.75149	2.16179	3610	1834.66	258	3352	-0.244262	4929.86	-54629.1	214.884	0.868888	0.988699	-0.314916	0.000443716	0.884329	0.00321901	0.0233844	0.0792962	3.66892	1.49e-12	-2.98e-13	3.96102	-0.00984031	-0.00174909	0.00984031	1.06156	0.69734	3.43609	8.34909	0.0674277	0.300071	0.920139	0.920139	0.958333	2.21058e+08	3.37626	1256.71	-4.40079	5.71709	-1319.23	-0.14191	-782.642	-0.00759511
0.493665	100.123	51	3713.92	281	1895	5245325778	6.48337	2.39354	3035	1007.75	0	3035	0.518187	2163.96	46011	246.029	0.796545	0.984488	-0.231208	0.000451886	0.81507	0.0193282	0.110962	0.0813025	4.20812	1.24e-12	-1.78e-13	3.96076	-0.00281369	-0.00186454	0.0121533	0.922986	0.647106	3.30567	14.0642	0.0875321	0.414482	0.948753	0.898892	0.953947	4.70956e+08	4.06614	1344.46	2.13949	25.6537	-1573.86	-0.436019	-3333.29	0.0418697
0.48429	102.372	54	3760.42	1336	2299.1	13429426228	5.92995	3.66972	2859	1833.85	485	2374	-0.630592	3247.32	-17742.8	100.418	0.784458	0.989482	-0.183246	0.000758609	0.86032	0.0027556	0.063351	0.0432034	3.07367	1.32e-12	-9.24e-14	3.98125	0.0375052	-0.0140356	0.0422103	0.774387	0.770012	3.59785	6.41866	0.0487684	0.240101	0.882812	0.671875	0.835069	2.13123e+08	3.29083	740.115	-3.15391	6.48309	-954.32	-0.21348	-454.754	-0.0268549
0.382294	100.968	39	2782.67	1466.6	1733	7214328883	4.06319	3.81136	2104	1591.16	1349	755	0.722528	138.042	331.542	13.0676	0.636532	0.987833	-0.1108	0.0070214	0.651879	0.0630678	0.990593	0.0845784	2.52553	8.38e-13	-1.49e-13	3.95848	-0.0104883	-0.00188551	0.0104883	1.05062	0.673099	3.37484	10.3073	0.0714493	0.289223	0.937565	0.937565	0.967742	2.26017e+07	4.19566	375.998	-0.177937	3.56631	-457.282	-0.342158	-36.9894	-0.0791994
0.806098	85.3047	70	4418.92	710.7	2565	14067311123	6.76711	2.70358	4094	1635.48	44	4050	0.114606	4851.81	7688.47	347.348	0.764676	0.987583	-0.228455	0.00029967	0.793529	0.00289149	0.0490269	0.0825939	3.87032	1.36e-12	-2.98e-13	3.95913	0.00112721	-0.00293981	0.0167446	0.897207	0.630446	3.26213	14.4123	0.0784372	0.324973	0.956543	0.87358	0.944444	946442988	4.37772	1825.66	-1.35658	26.0856	-3272.37	-0.42224	-6927.4	-0.00459602
0.603513	86.686	58	3479.67	856	2121.1	8175442500	6.25738	2.66234	2890	1444.64	187	2703	0.287887	2932.62	12659.7	208.859	0.712077	0.983449	-0.188642	0.000477526	0.729105	0.00163037	0.077837	0.0706666	3.69653	1.25e-12	-9.95e-14	3.96589	0.00860424	-0.00270644	0.0172795	0.885841	0.670636	3.37176	9.42448	0.0667467	0.280991	0.933413	0.80975	0.913793	4.37277e+08	3.60539	1503.98	-3.39914	8.09315	-1503.13	-0.190897	-1608.64	-0.0112315
0.570125	62.7735	30	1343.92	1064.2	2377.9	4548521788	6.342	6.24366	4097	1710.63	69	4028	1.17242	4849.2	88351.2	564.722	0.504268	0.982243	-0.301163	0.000686768	0.836031	0.00150826	0.0262024	0.0956879	4.54504	1.62e-12	-9.24e-14	3.94909	-0.0128919	-0.00240654	0.0128919	1.32583	0.715019	3.48227	7.51127	0.0754106	0.367978	0.895062	0.895062	0.944444	6.02295e+08	12.442	4853.97	-7.35414	5.5839	-3852.33	0.25031	-8928.14	-0.0448057
0.42098	105.407	45	3543.67	1430	1736	9046609135	4.3127	3.11301	2052	1580.13	1163	889	-0.0618746	335.336	-68.309	11.4513	0.752167	0.99193	-0.165479	0.00576629	0.781475	0.0251781	0.496438	0.0916085	2.58897	9.24e-13	-9.95e-14	3.95248	-0.0120237	-0.00221566	0.0120237	1.03493	0.641095	3.28902	14.4601	0.0811021	0.336823	0.95457	0.95457	0.976744	2.31622e+07	5.85843	316.937	-1.4584	1.83176	-612.468	-0.533487	-54.228	0.000156354
0.408127	99.6642	39	2787.17	1418	1858	7816107746	4.80607	2.9022	2234	1649.62	1129	1105	-0.274985	511.972	-766.266	15.5406	0.832081	0.992549	-0.207059	0.00349796	0.857951	0.0239648	0.23425	0.0774847	2.63447	9.31e-13	-1.28e-13	3.9639	0.000962232	-0.00248398	0.0146276	1.00745	0.68891	3.41694	9.51291	0.0691395	0.32677	0.928669	0.860082	0.935185	2.41271e+07	3.83731	353.594	-0.788668	0.504875	-470.699	-0.0727499	-12.7954	-0.016602
0.335651	48.5324	19	576.417	1626.3	3398.3	4481558959	6.46912	2.66045	3920	2651.83	688	3232	-0.652908	7034.58	-64677.2	442.163	0.647627	0.976308	-0.466181	0.0011801	0.80086	0.002277	0.00829844	0.0807931	2.76848	1.65e-12	-1.56e-13	3.95704	-0.0108573	-0.00196414	0.0108573	1.5174	0.789886	3.6394	5.44294	0.0954363	0.242339	0.755102	0.755102	0.857143	122618531	4.38357	1652.1	-18.8111	-40.9533	-2091.72	0.0484403	228.995	0.0511647
0.562825	82.1324	51	2565.92	916	2326.2	7405769591	6.45086	2.87589	3583	1590.9	102	3481	0.302145	3991.79	15687.5	323.74	0.660174	0.984428	-0.23426	0.000445546	0.742341	0.00129394	0.0433882	0.0700784	4.00846	1.31e-12	-2.98e-13	3.96641	-0.00846892	-0.00146638	0.00846892	0.995518	0.710545	3.47041	6.89261	0.0551709	0.257132	0.916824	0.916824	0.956522	6.38818e+08	3.9807	1904.08	-2.41382	14.8057	-2370.51	-0.237564	-5405.83	-0.0596405
0.506646	94.4346	50	3372.92	1234	2079.5	9579867783	5.75575	4.62737	3950	1636.68	701	3249	0.675478	1568.5	6578.56	164.344	0.560363	0.991024	-0.136206	0.000766155	0.693468	0.00355504	0.115943	0.0724324	3.24988	1.25e-12	-1.35e-13	3.96409	-0.000667135	-0.00205205	0.0129023	0.94342	0.679091	3.39301	9.55136	0.0647422	0.277809	0.935556	0.873333	0.941667	3.99065e+08	21.3047	2280.66	-0.723449	20.2833	-4781.87	-1.38204	-7227.84	-0.0645542
0.514259	147.547	79	8494.42	1050	2014	21240254670	5.96994	3.22311	2970	1525.41	369	2601	-0.0210949	2436.55	-2439.82	152.706	0.673987	0.986789	-0.121028	0.000549543	0.847727	0.00795946	0.172951	0.0747115	2.93373	1.41e-12	-1.49e-13	3.96349	0.00380213	-0.00203485	0.013048	0.786516	0.612775	3.20556	24.3329	0.0841434	0.329747	0.973689	0.874133	0.946667	8.9682e+08	3.30649	1351.31	-1.43328	7.6681	-1811.5	-0.150487	-905.009	0.0281761
0.830212	51.921	45	1561.17	804.9	2098.3	3909452964	6.27052	2.49125	2942	1482.87	58	2884	-0.169305	3714.22	-12890.8	208.648	0.725376	0.985323	-0.27391	0.000656792	0.777657	0.00174722	0.0308794	0.0849086	3.11469	1.31e-12	-1.14e-13	3.95847	0.00525621	-0.00423063	0.0210367	1.1554	0.710176	3.46965	6.6426	0.0688108	0.363972	0.889273	0.785467	0.897059	197893399	3.97744	1108.58	-8.54417	8.12532	-1651.18	-0.445822	-3411.17	0.0174931
0.616723	64.1676	43	1872.67	739	2416	5762938562	6.60118	5.1287	4100	1558.78	131	3969	1.34459	3989.62	216602	731.443	0.613584	0.97676	-0.307016	0.000516807	0.789791	0.00167848	0.0315221	0.0939642	5.48064	1.49e-12	-8.53e-14	3.95273	4.92e-05	-0.00320008	0.0182688	1.12063	0.668382	3.36653	8.37942	0.0773111	0.372904	0.916824	0.837429	0.923913	8.56391e+08	8.45104	3935.96	-0.2618	22.9777	-3581.39	0.0285738	-8860.11	0.0280552
0.484265	91.1121	48	2841.5	1268.5	2740.5	12865483273	6.49756	3.01095	4029	2027.89	82	3947	-0.394775	6667.69	-26956.6	321.894	0.677304	0.987843	-0.221675	0.000410114	0.749931	0.00392798	0.0297497	0.0762723	3.38811	1.38e-12	-1.85e-13	3.96306	0.0294173	-0.00715169	0.0342085	1.03792	0.701883	3.45031	8.841	0.0612795	0.227513	0.9232	0.7792	0.894444	5.3723e+08	3.67675	1758.48	-7.46546	0.99265	-2585.1	-0.0723372	-712.307	-0.00253652
0.620252	69.9638	45	2203.17	1228.4	2795.3	10463992052	6.61949	3.02612	4089	2066.83	211	3878	-0.133598	6204.51	-19002.7	271.207	0.772752	0.989305	-0.290699	0.000468166	0.836638	0.00107723	0.0185683	0.0823227	3.40856	1.65e-12	-1.85e-13	3.95925	-0.0102913	-0.00184389	0.0102913	1.06552	0.688398	3.41813	7.89475	0.0664028	0.284182	0.920139	0.920139	0.958333	368986848	3.52158	1370.28	-3.2247	12.9158	-1520.43	-0.164074	-1823.82	0.000298685
0.779265	62.3221	62	2172.42	1295.6	2039.4	6166446914	5.54918	6.47722	3588	1637.03	871	2717	1.26941	1114.73	10615.4	169.015	0.479958	0.987209	-0.148619	0.0010674	0.67385	0.00377693	0.115108	0.0772739	2.89437	1.05e-12	-1.49e-13	3.96227	0.00275951	-0.00312597	0.0170651	1.06553	0.704954	3.45841	7.31542	0.0625961	0.281933	0.909297	0.823129	0.916667	2.94795e+08	6.13868	1516.37	-2.1161	26.1866	-2304.98	-0.734099	-5156.31	-0.0672008
0.40781	81.9716	35	1867.67	1461.4	2855	9929971862	6.37144	2.96595	3748	2213.8	348	3400	-0.471589	6213.68	-26742	258.786	0.70018	0.986868	-0.263617	0.000568111	0.771275	0.000975607	0.0219314	0.100424	3.16427	1.51e-12	-1.56e-13	3.9465	-0.003249	-0.00281267	0.0171565	1.2462	0.682093	3.39737	9.29922	0.0751489	0.360874	0.9232	0.8496	0.93	2.75722e+08	3.35207	1375.39	-8.60712	1.3208	-1449.04	-0.120848	-1114.17	0.000917947
0.641308	82.5148	50	3017.67	1137.4	2188.6	9037584429	6.00689	2.56716	2969	1667.72	467	2502	-0.0883461	2652.32	-3015.22	110.571	0.781495	0.98956	-0.198984	0.000680259	0.797649	0.00188901	0.0596768	0.0770375	2.9778	1.31e-12	-1.56e-13	3.96326	0.00903789	-0.00288697	0.0183514	0.985727	0.684856	3.40949	9.39896	0.0645767	0.293627	0.931122	0.803571	0.910714	2.03174e+08	3.92126	901.016	-2.74082	1.82705	-1262.75	-0.273351	-857.337	0.0470166
0.577543	71.6387	44	2153.67	1405.7	1802.3	5904105819	4.56082	3.73866	2006	1631.05	1106	900	-0.965375	519.588	-1891.76	10.7511	0.861455	0.992366	-0.222311	0.00554887	0.904386	0.0301457	0.181538	0.0589139	2.57166	9.09e-13	-1.35e-13	3.9741	-0.00651758	-0.0010799	0.00651758	0.940709	0.744921	3.54686	6.04718	0.0598329	0.296575	0.882812	0.882812	0.9375	1.3036e+07	3.76032	316.655	-1.10995	1.78699	-324.922	-0.254994	-21.4331	-0.0309739
0.461092	104.666	61	3738.25	917.8	2682	14064024265	6.73313	2.52867	3833	1806.34	101	3732	0.012715	5355.91	1276.21	243.032	0.826234	0.989588	-0.253402	0.000345715	0.837857	0.00157694	0.0338692	0.0860011	3.89	1.55e-12	-1.56e-13	3.95747	0.00847355	-0.00317045	0.019323	0.980046	0.649438	3.31567	12.7612	0.0720852	0.304409	0.950033	0.811966	0.916667	5.62205e+08	3.54338	1114.39	-2.36393	14.3283	-1830.05	-0.293723	-3232.39	0.0711633
0.462407	102.83	47	3625.42	1193.4	2516	14113193806	6.39384	3.13731	3519	1884.19	200	3319	-0.43352	5021.91	-32874.1	221.022	0.745606	0.988023	-0.204317	0.000438339	0.817683	0.00141998	0.0431597	0.075655	3.36081	1.38e-12	-3.41e-13	3.96381	0.0139893	-0.00446739	0.0231378	0.926594	0.66951	3.36809	10.825	0.068498	0.307608	0.939453	0.775391	0.898438	4.81565e+08	4.23737	1356.8	-3.86891	-4.00024	-1952.03	-0.240953	-2523.62	-0.0485163
0.501986	150.702	70	6970.17	802	2510	21972097479	6.72203	2.62031	3842	1637.8	25	3817	0.256033	4650.72	21576.1	625.533	0.54077	0.975497	-0.148053	0.000218232	0.570577	0.00261219	0.104285	0.0764688	3.65768	1.38e-12	-3.41e-13	3.96277	-0.00939467	-0.00165628	0.00939467	0.882638	0.640858	3.2943	21.5943	0.0768958	0.327697	0.970595	0.970595	0.985075	2675525869	3.71332	2520.02	-1.9317	22.7228	-3032.06	-0.234915	-8422.5	0.0121668
0.454737	102.51	55	3518.42	829	2197	9402632502	6.38545	2.67216	3149	1535.53	126	3023	-0.159162	3573.25	-13126.1	295.859	0.65054	0.981074	-0.189417	0.000410076	0.723799	0.00294375	0.065367	0.0718336	3.13525	1.31e-12	-1.56e-13	3.96566	-0.00866022	-0.00150534	0.00866022	0.918834	0.677595	3.38855	10.4905	0.0686858	0.315709	0.939453	0.939453	0.96875	6.4957e+08	3.56121	1683.03	0.781306	15.5727	-2135.52	-0.233631	-2777.87	-0.0210615
0.58468	109.252	62	4723.42	1421	1858	13201522511	4.75525	2.55608	2139	1651.99	1167	972	-0.159042	466.782	-383.879	15.5004	0.819559	0.990651	-0.188619	0.00345769	0.830936	0.0181529	0.443585	0.0767655	2.5402	9.24e-13	-9.95e-14	3.96379	0.0204828	-0.00435552	0.0251375	0.889	0.652791	3.32508	13.8919	0.0713724	0.332854	0.952409	0.7442	0.884146	4.29133e+07	3.60283	342.987	-0.570686	1.7121	-425.232	-0.159131	-16.5947	0.012956
0.711198	72.7385	53	2883.17	792	2451.2	8308776271	6.61652	2.71338	3848	1558.61	127	3721	0.496939	3806.42	40160.2	502.676	0.613001	0.979022	-0.234483	0.000355854	0.646261	0.00168913	0.0640412	0.080136	3.94705	1.32e-12	-1.78e-13	3.95985	0.00723495	-0.00480389	0.0224724	0.953424	0.662188	3.35047	10.0957	0.0765225	0.361351	0.931122	0.803571	0.910714	1008439535	3.67059	2117.82	0.23007	31.2895	-2590.18	-0.283135	-8854.25	-0.0228534
0.445196	100.879	52	2915.17	878	2115.7	7186660243	6.2264	2.5779	3563	1482.6	270	3293	0.111637	2778.29	2358.6	179.113	0.742015	0.990261	-0.205192	0.000522635	0.761321	0.00223153	0.0610786	0.0653631	3.13079	1.25e-12	-1.07e-13	3.96974	-0.00762173	-0.00129614	0.00762173	0.977566	0.725919	3.50597	7.44526	0.0525648	0.209435	0.920139	0.920139	0.958333	3.4474e+08	3.95326	1098.13	-4.66293	5.28279	-2172.39	-0.298034	-1733.81	0.0385071
0.290948	113.316	32	2483.42	1451	2425	10033864597	5.95853	3.05849	3404	1949.45	775	2629	-0.0133309	2471.79	-534.912	136.263	0.703421	0.988336	-0.189305	0.000709454	0.728197	0.00265505	0.062384	0.0402222	3.61852	1.39e-12	-9.24e-14	3.98221	-0.00446771	-0.000696689	0.00446771	0.928976	0.819324	3.6945	6.2918	0.0524983	0.177363	0.847222	0.847222	0.916667	1.89965e+08	3.43711	926.23	-3.0062	3.60448	-1195.94	-0.21448	-600.861	-0.0463602
0.58171	92.9052	72	3592.17	931.9	2236.1	9800723762	6.35197	2.8828	3395	1557.9	218	3177	0.215597	3287.86	6190.05	335.694	0.590205	0.980864	-0.178624	0.000403214	0.727765	0.00170875	0.0742104	0.0958635	3.38473	1.51e-12	-1.71e-13	3.95032	0.0101067	-0.00211572	0.0164486	1.03845	0.634306	3.27338	14.1625	0.0780306	0.325507	0.953515	0.785714	0.904762	9.2078e+08	3.43584	2339.61	-2.26171	12.1276	-2073.63	-0.142975	-3292.7	-0.0263803
0.456577	83.9875	41	2400.67	1391	1763.3	6220094496	4.55145	3.36876	2217	1587.32	1016	1201	-0.429645	612.144	-589.846	13.0886	0.800533	0.994732	-0.203147	0.00496271	0.827183	0.0111644	0.188577	0.0979731	2.58012	9.38e-13	-9.24e-14	3.95103	0.00500785	-0.00475974	0.0236534	1.09722	0.650881	3.31624	11.5863	0.0866015	0.390586	0.935556	0.815556	0.916667	1.59836e+07	6.10392	276.447	-0.427803	0.486934	-730.487	-0.454747	-33.3395	-0.019888
0.335537	136.944	44	4142.17	1336	1746	10318055340	4.65786	3.17989	2033	1556.31	1063	970	-0.405038	470.611	-814.886	15.7677	0.801946	0.990464	-0.176473	0.00392934	0.853941	0.0215633	0.422619	0.112038	2.50892	8.38e-13	-1.28e-13	3.9411	-0.006483	-0.00145938	0.00856369	1.12729	0.616218	3.21494	23.6985	0.0999821	0.422183	0.968262	0.906868	0.959677	3.11021e+07	3.24079	295.789	-0.72973	2.05879	-372.703	-0.146445	-13.5957	0.00019301
0.767196	77.7162	64	2635.17	735.1	2185	6244407945	6.42649	3.49223	4095	1414.56	261	3834	0.681356	2578.95	34408	403.398	0.602738	0.984201	-0.22825	0.000443099	0.662896	0.00268631	0.0665788	0.0735133	4.49732	1.25e-12	-1.07e-13	3.96473	-0.00889625	-0.0015536	0.00889625	1.07244	0.719296	3.49154	9.49549	0.0660186	0.32384	0.9232	0.9232	0.96	7.28637e+08	4.8269	2367.78	-5.0867	34.9001	-2817.15	-0.509393	-13510.1	-0.0224387
0.302531	99.7232	30	2096.67	1677	3174	13338374464	6.44519	2.25435	3737	2426.34	916	2821	-0.0751334	4263.24	-4204.5	127.035	0.871412	0.990521	-0.294941	0.000584077	0.886322	0.00171706	0.0272774	0.0632867	2.95667	1.58e-12	-2.98e-13	3.97094	-0.00731754	-0.00123587	0.00731754	0.994237	0.746096	3.53569	7.36636	0.0674963	0.271931	0.889273	0.889273	0.941176	1.89961e+08	3.10333	1000.32	-1.2107	-4.27644	-954.372	0.00229098	-14.6164	0.0121752
0.624023	86.923	55	3151.67	998	2786	12725894023	6.7222	2.3143	3662	1875.16	71	3591	0.026116	6124.1	2574.71	238.129	0.830998	0.9892	-0.273108	0.000386592	0.844158	0.00112038	0.029264	0.078553	3.60637	1.51e-12	-1.71e-13	3.9613	0.00687999	-0.00245987	0.016747	0.997421	0.680031	3.39756	9.51051	0.0622013	0.27978	0.935556	0.815556	0.916667	4.50806e+08	5.48626	1432.8	-4.71429	12.7971	-2067.56	-0.519074	-4389.45	-0.0184256
0.39602	118.963	52	4186.17	834	1947	8837775934	6.1301	2.8343	2929	1375.8	215	2714	0.194567	2419.21	2999.64	279.92	0.521359	0.978456	-0.134758	0.000449384	0.552358	0.00161315	0.115172	0.0799659	2.97051	1.08e-12	-1.49e-13	3.96009	0.00820447	-0.00143869	0.013272	0.967166	0.662423	3.34797	13.2471	0.0699158	0.30672	0.95125	0.81625	0.91875	7.29839e+08	3.52751	1440.9	-0.609299	7.04589	-1789.09	-0.188203	-2040.12	-0.0399905
0.772654	56.1775	44	1862.17	940	2251.8	5190479744	6.31827	2.63506	3305	1571.85	429	2876	0.205869	2516.42	8183.86	201.173	0.758553	0.985863	-0.271125	0.000610872	0.821876	0.00984163	0.0421825	0.0773169	3.31306	1.19e-12	-9.24e-14	3.96083	-0.00988933	-0.00175932	0.00988933	1.01242	0.693824	3.43052	7.21843	0.0753055	0.372902	0.900277	0.900277	0.947368	282313971	3.67856	1138.11	-2.10603	19.3195	-1685.67	-0.351867	-3720.31	0.0466481
0.366774	106.441	46	2704.67	887	2614.4	8963199835	6.65734	2.54664	3647	1681.12	229	3418	0.343875	3989.45	28900.7	388.803	0.705744	0.980815	-0.258361	0.000379163	0.738054	0.00217431	0.0465382	0.0840377	4.14427	1.46e-12	-2.98e-13	3.95738	-0.0107702	-0.0019454	0.0107702	1.11995	0.696723	3.43811	10.103	0.0644361	0.301161	0.935556	0.935556	0.966667	675128816	4.63589	1750.81	-7.19625	28.5194	-2483.8	-0.530752	-12047.2	0.00326311
0.540021	99.8092	48	3499.17	1335.9	2667	15435439541	6.3413	2.63904	3365	2019.37	393	2972	-0.268851	4801.05	-15819.9	150.493	0.812301	0.989927	-0.220883	0.000502613	0.832611	0.00125489	0.0375692	0.0833891	3.27529	1.51e-12	-2.13e-13	3.95842	-0.00360101	-0.00184065	0.0120982	1.01607	0.665826	3.36028	12.7917	0.0740706	0.336701	0.947407	0.896275	0.952703	3.30443e+08	3.64406	1126.37	-2.84651	4.42027	-1601.67	-0.219825	-1072.63	0.0634944
0.838219	47.9881	43	1392.42	1459.3	2887.6	7660696834	6.40568	3.91654	3447	2240.56	196	3251	-0.929485	7457.22	-74500.3	211.199	0.790859	0.988355	-0.32234	0.00071501	0.846212	0.00137574	0.011704	0.0747905	3.07975	1.53e-12	-1.28e-13	3.9635	-0.00920839	-0.00161781	0.00920839	1.1098	0.7327	3.52085	4.95437	0.0601198	0.297775	0.867347	0.867347	0.928571	177637877	3.29401	1211.76	-11.7498	-8.12678	-1479.73	-0.0656783	-1252.68	0.0536972
0.556192	73.2716	44	2199.67	1512.2	1725	5868683340	3.75836	3.18897	2023	1615.4	1402	621	0.420877	90.4724	56.2081	11.4966	0.482506	0.982695	-0.071339	0.00882444	0.501546	0.092527	1.35757	0.0765364	2.53116	8.53e-13	-9.24e-14	3.96175	0.0143287	-0.00437722	0.0240416	1.02763	0.700561	3.44694	7.26068	0.0640445	0.318026	0.905	0.735	0.875	1.83053e+07	5.1289	311.152	-0.438258	3.63069	-678.856	-0.485829	-39.7647	-0.0751173
0.520155	68.6536	35	1671.17	1090.5	2818.8	7255033029	6.66534	2.5192	3855	1953.67	349	3506	0.0440812	4890.72	1311.76	450.721	0.652321	0.979191	-0.315338	0.000477927	0.696209	0.00199972	0.027599	0.0841818	3.64442	1.53e-12	-1.85e-13	3.95952	-0.0102242	-0.00182975	0.0102242	1.1523	0.707901	3.46401	7.5428	0.0734787	0.321685	0.900277	0.900277	0.947368	4.6635e+08	3.67811	1817.08	-4.31405	1.70449	-2188.37	-0.0653387	-3156.39	-0.00613535
0.789669	68.7274	55	2628.92	787	2096	6457449063	6.33318	2.75708	2975	1470.12	99	2876	-0.122118	3512.31	-9240.16	220.315	0.719547	0.984831	-0.223819	0.000505209	0.774036	0.00169245	0.046128	0.0887169	3.27763	1.25e-12	-1.56e-13	3.95562	-0.00237466	-0.00233229	0.0145839	1.03755	0.656876	3.33719	9.51667	0.0704306	0.317288	0.935556	0.873333	0.941667	3.58512e+08	3.54882	1308.32	-1.6821	8.17865	-1792.45	-0.140173	-1493.5	-0.0113613
0.548258	91.3076	52	3319.67	1275	2475.1	12886401729	6.259	4.21417	4091	1890.2	564	3527	0.358658	3263.03	13003.2	215.603	0.712432	0.990231	-0.20819	0.000534121	0.77596	0.00180473	0.044755	0.0587726	3.80209	1.63e-12	-2.13e-13	3.9737	0.00480127	-0.0028981	0.0147091	0.896705	0.729952	3.51437	7.49749	0.0532964	0.253671	0.916824	0.837429	0.923913	4.563e+08	10.3317	2505	-3.61538	2.48644	-2754.12	-0.330052	-3537.78	-0.00358718
0.414794	65.514	27	1211.92	497.6	2218.4	2567996130	6.58308	3.02886	3830	1279.19	61	3769	0.61868	3068.56	62167.7	321.814	0.761736	0.98697	-0.37255	0.000666362	0.829189	0.00477502	0.0259906	0.0939616	4.61779	1.24e-12	-2.56e-13	3.9543	0.00712353	-0.00520592	0.0244764	1.28329	0.713453	3.47618	6.96553	0.0808718	0.371631	0.875556	0.76	0.883333	252518922	6.19057	1299.11	-3.6692	25.7981	-2773.43	-0.875556	-14274.9	-0.00633386
0.466315	55.8419	28	1055.67	931	2776.2	4299661891	6.74946	2.32377	3525	1861.62	114	3411	-0.0940742	5858.23	-17038.6	310.843	0.793362	0.984708	-0.413831	0.000666805	0.828602	0.00190162	0.012287	0.0691594	3.91406	1.58e-12	-1.14e-13	3.96595	0.0193761	-0.0094508	0.0322617	1.1633	0.77239	3.60327	4.68329	0.0673137	0.282669	0.802469	0.62963	0.805556	1.4399e+08	3.42077	1105.99	-8.79908	-4.48681	-1514.69	-0.200757	-1668.58	0.0194273
0.474183	73.9683	40	1535.42	1376.8	2619.2	6958717283	6.21394	2.85073	3309	2044.42	588	2721	-0.413426	3829.61	-19533.7	192.973	0.725655	0.984805	-0.269558	0.000702018	0.772193	0.00176345	0.0269441	0.0644233	3.41856	1.49e-12	-2.7e-13	3.96976	0.0361126	-0.0124423	0.0437794	1.16788	0.786038	3.63311	5.00575	0.0517415	0.224136	0.834711	0.570248	0.772727	1.91165e+08	2.97769	1248.69	-5.25777	-10.1088	-983.029	0.159573	1268.06	-0.00502707
0.80472	46.1959	45	1282.92	1884	2875.2	7810442914	5.93626	3.60763	3583	2404.33	693	2890	-0.573587	5137.8	-13004.2	94.9173	0.801892	0.993396	-0.288125	0.00109244	0.865676	0.00152846	0.0172046	0.0948408	2.87817	1.48e-12	-2.27e-13	3.95183	0.069237	-0.0173591	0.069237	1.1993	0.70413	3.45657	5.50672	0.0669268	0.290002	0.857988	0.621302	0.786325	7.06959e+07	4.67341	1077.91	-4.73234	7.02496	-1081.91	-0.0391247	-64.4709	-0.0125872
0.663191	75.6534	63	2526.33	0	0	0	-3.2e-16	0	0	0	0	0	0	1	0	0	1	1	0	1	1	76.4752	0	-3.2e-16	0	0	0	1	1	0	1	0.773344	1	1	3.65645	0.037399	0.0101696	1	1	1.5e-07	0	0	0	0	0	0	0	0	1
0.337913	81.9197	31	1614.92	1840.3	2804	9303927030	5.91882	3.1577	3487	2335.65	994	2493	-0.226567	3240.72	-4615.05	127.214	0.713403	0.988	-0.226704	0.000857068	0.7886	0.00160472	0.0351294	0.0742597	2.9566	1.53e-12	-2.13e-13	3.96338	-0.00923918	-0.00162414	0.00923918	1.21084	0.752536	3.56101	7.14279	0.0670207	0.28823	0.882812	0.882812	0.9375	1.17878e+08	3.31231	857.734	-3.17689	0.50481	-1043.44	-0.0332291	43.4644	-0.0257421
0.670546	62.6203	47	1544.42	937.2	2864	6695528393	6.82406	2.32207	3719	1915.29	154	3565	0.0492857	5838.59	-5864.46	423.113	0.757071	0.980893	-0.368211	0.000497244	0.804538	0.00178355	0.0193647	0.109286	3.7246	1.66e-12	-1.49e-13	3.94089	-0.0149994	-0.00288089	0.0149994	1.34627	0.683323	3.40618	9.75636	0.0830324	0.370536	0.920139	0.920139	0.958333	3.40389e+08	4.4938	1482.57	-0.0373646	7.73269	-2661.34	-0.445427	-9794.89	0.0664935
0.394653	96.4213	35	2227.17	1424.4	2806.9	11207695633	6.39431	2.92854	3358	2150.33	90	3268	-0.406254	7445.29	-21873.9	230.585	0.738253	0.98742	-0.251091	0.00052273	0.818906	0.000788692	0.0225713	0.0870617	3.28122	1.39e-12	-1.71e-13	3.95624	-0.000335923	-0.00275631	0.0163444	1.20459	0.709079	3.46731	9.51902	0.0678488	0.30235	0.9232	0.8496	0.93	2.79716e+08	3.60514	1603.65	-7.72905	-4.67703	-1337.95	-0.116645	-409.521	0.0409564
0.452175	101.668	47	3227.17	1450	1782	8612852187	4.38101	2.86688	1986	1614.01	1189	797	-0.0650734	350.613	-80.5788	11.6603	0.768415	0.989672	-0.167829	0.00537694	0.797487	0.0227845	0.470373	0.0890343	2.55601	9.38e-13	-1.56e-13	3.95653	-0.010988	-0.00199205	0.010988	1.04934	0.656842	3.33562	12.8516	0.0766106	0.316902	0.948753	0.948753	0.973684	2.55937e+07	3.66911	343.452	-0.47407	2.70335	-461.142	-0.212918	-28.9729	0.0157805
0.54057	83.4738	47	2287.67	1114.8	2393	7699898760	6.26725	2.44527	3091	1747.9	358	2733	-0.0323428	3520.3	-3048.86	168.338	0.772485	0.986748	-0.243486	0.000586708	0.812847	0.00467944	0.0377746	0.0796578	3.37268	1.32e-12	-1.21e-13	3.9606	0.00100466	-0.00269159	0.0157817	1.09479	0.711247	3.47202	8.83788	0.067386	0.36021	0.916824	0.837429	0.923913	2.3939e+08	3.41047	1325.17	-0.914705	5.848	-1233.3	-0.177155	-1061.75	0.034754
0.230678	107.232	37	1082.33	858	2218.2	2779704062	6.28119	2.95038	3471	1475	414	3057	0.685692	2280.05	35933.4	326.811	0.647692	0.980134	-0.331432	0.000780198	0.721071	0.0032442	0.0436466	0.0849956	4.26046	1.38e-12	-1.56e-13	3.95866	-0.0104426	-0.00187584	0.0104426	1.42844	0.779416	3.61959	7.03087	0.0707241	0.255739	0.755102	0.744898	0.857143	2.35998e+08	6.05962	1879.04	-4.10789	8.77257	-3001.11	-0.42899	-7740.25	-0.0543683
0.289485	85.05	29	1352.17	1196	2958.5	7143287016	6.65402	2.6516	3802	2160.65	326	3476	-0.458054	6255.87	-66996.2	237.956	0.825405	0.988354	-0.363735	0.000617938	0.85204	0.00811566	0.0116385	0.108273	3.00126	1.46e-12	-1.71e-13	3.943	0.0125053	-0.00451376	0.0270808	1.36972	0.698812	3.43567	9.10608	0.0850002	0.329583	0.900277	0.722992	0.868421	136800846	3.26447	1105.75	-3.75211	-2.88046	-1256.84	-0.187721	-1006.72	0.01692
0.776865	43.4823	43	1119.67	2201.2	3461	10078011463	6.06682	4.38471	3659	2912.99	690	2969	-1.23924	8731.26	-66414	142.357	0.82294	0.990966	-0.349117	0.00138488	0.887224	0.0013077	0.00826481	0.105889	2.57171	1.65e-12	-2.42e-13	3.94389	0.00156843	-0.00422713	0.022851	1.25891	0.675586	3.38668	5.96173	0.0769033	0.323911	0.882812	0.773438	0.890625	9.36849e+07	7.40247	1456.73	-20.4707	-11.9724	-1293.5	-0.0564035	-1184.64	0.00264824
0.409576	62.1849	30	1152.67	1401.4	3016.5	5876058494	6.56767	2.91701	3684	2131.38	280	3404	0.0583518	6217.77	15995.7	308.651	0.750346	0.984714	-0.371455	0.000693771	0.819549	0.00253598	0.0142473	0.0758415	3.56786	1.65e-12	-1.56e-13	3.96191	-0.00961502	-0.00170209	0.00961502	1.24908	0.759055	3.57664	5.43041	0.0669827	0.265084	0.847222	0.847222	0.916667	2.02059e+08	4.17923	1670.93	-5.32509	5.03719	-2045.63	-0.154292	-1528.88	-0.0214901
0.950679	42.3553	44	1141.92	1174	2341	3894410167	6.14673	3.71341	4051	1761.09	357	3694	0.199585	3452.09	2850.73	323.043	0.522314	0.986501	-0.289642	0.000775926	0.629439	0.00172048	0.0300138	0.0821431	3.25969	1.24e-12	-8.53e-14	3.95889	-0.0103848	-0.00186491	0.0103848	1.22586	0.741543	3.54074	6.0576	0.0762811	0.407839	0.857988	0.857988	0.923077	2.32843e+08	3.68508	1702.85	-6.81827	1.60253	-1715.74	-0.079599	-814.699	-0.0237249
0.688695	51.115	38	1306.67	1443.8	2971	7435441748	6.46899	2.74922	4073	2282.06	779	3294	-0.311913	4229.35	-38926.4	180.222	0.830267	0.990858	-0.360159	0.000764574	0.919814	0.0044392	0.013255	0.0634974	3.09351	1.59e-12	-1.71e-13	3.97002	-0.00755149	-0.00128228	0.00755149	1.06231	0.76168	3.58312	4.26794	0.0580076	0.245479	0.834711	0.834711	0.909091	1.2436e+08	13.7059	1824.97	-3.63208	-2.0455	-2526.82	-0.418231	-3952.76	0.0105858
0.357913	88.2554	38	1953.92	1021.4	2189	5382836955	6.16115	2.98071	3144	1574.31	282	2862	0.373871	3044.3	15059.7	209.443	0.675265	0.985126	-0.234765	0.000650228	0.718184	0.00209253	0.047195	0.0453194	3.49438	1.28e-12	-6.39e-14	3.98074	-0.00483818	-0.000764095	0.00483818	0.998519	0.817752	3.69316	5.46697	0.0528474	0.190543	0.834711	0.834711	0.909091	220116490	4.15207	1169.82	-1.52062	10.9378	-1649.17	-0.323214	-2544.79	-0.00336407
0.347992	85.5683	27	1526.42	827	2245	4169780230	6.4221	3.00276	3360	1533.66	105	3255	0.112393	3794.71	6350.99	280.086	0.698401	0.98452	-0.298933	0.000610373	0.772614	0.00294536	0.0255523	0.069127	3.91912	1.36e-12	-9.24e-14	3.96856	0.0377881	-0.0196842	0.0500535	1.16507	0.774871	3.60898	7.36193	0.0735868	0.27572	0.847222	0.597222	0.791667	2.25253e+08	3.08226	1237.85	-3.81028	12.6992	-1329.43	-0.234404	-2397.03	0.0358368
0.535245	69.5357	43	1568.92	1073	2286	5067433549	6.1506	2.71708	3373	1714.18	664	2709	0.00444324	2159.02	-4540.36	165.693	0.745137	0.986815	-0.268152	0.000749122	0.785906	0.00610964	0.0376019	0.07619	2.92717	1.11e-12	-9.24e-14	3.96194	-0.00960555	-0.0017001	0.00960555	1.22288	0.747022	3.55233	7.70872	0.0725015	0.292433	0.882812	0.882812	0.9375	1.73027e+08	3.75139	1062.63	-9.78637	10.4068	-1468.43	-0.409363	-2618.96	0.0254519
0.533852	52.0993	29	1057.67	1047.6	2916.2	4791095144	6.73929	2.31463	3774	1972.98	299	3475	0.0620873	5455.14	5429.3	411.078	0.73926	0.980253	-0.408269	0.00064745	0.785325	0.00212318	0.0155893	0.116029	3.56558	1.69e-12	-1.28e-13	3.93776	0.0753909	-0.0199539	0.0753909	1.37629	0.692425	3.42842	6.12989	0.0741527	0.368919	0.857988	0.514793	0.735577	2.4352e+08	3.09779	1452.18	-3.20324	-8.59358	-1608.12	0.0378084	-445.239	0.0470599
0.42831	76.3456	47	1734.42	1608.1	2887	9460084562	6.30444	2.90749	4044	2252.52	521	3523	-0.215584	5317.15	-7269.32	285.401	0.627862	0.986678	-0.255868	0.000577489	0.747248	0.00117388	0.0259666	0.0778706	2.97766	1.46e-12	-1.14e-13	3.96452	-0.00894965	-0.00156482	0.00894965	1.10939	0.722006	3.49719	7.17258	0.0685514	0.297079	0.895062	0.895062	0.944444	281414350	3.7139	1649.58	-5.2997	-22.694	-2122.97	0.0972925	-26.9714	0.0361557
0.421051	71.5586	30	1571.42	830	1617	2572694610	5.67523	3.91386	2581	1222.05	93	2488	0.0779196	2283.73	552.749	136.587	0.569288	0.987598	-0.196517	0.00106686	0.727859	0.00194243	0.042572	0.100303	3.04024	8.24e-13	-1.49e-13	3.94648	-0.00153375	-0.00317895	0.0187687	1.21954	0.679404	3.38867	7.95753	0.0776498	0.33062	0.909297	0.823129	0.916667	1.23782e+08	4.88661	1296.86	-1.30142	17.5803	-1470.71	-0.332978	-1542.81	-0.0564865
0.566578	84.5208	54	2577.67	1261.6	2873.5	12981038735	6.58002	2.90787	3628	2130.87	142	3486	-0.535567	7148.12	-59792.7	235.689	0.803412	0.988621	-0.266838	0.000448815	0.845369	0.00134048	0.02289	0.118025	3.06338	1.49e-12	-2.98e-13	3.93542	-0.00421254	-0.00176546	0.0121615	1.25084	0.637941	3.28449	15.102	0.0866223	0.380738	0.952409	0.861987	0.939024	4.12263e+08	3.85687	1484.75	-8.4592	-4.32442	-2177.54	-0.198066	-1794.34	-0.0376844
0.605893	60.8889	40	1699.92	1523	2786	8831967201	6.25614	3.05258	3500	2201.17	622	2878	-0.418699	4542.74	-20757.6	197.655	0.732617	0.986284	-0.264087	0.000661757	0.764964	0.00143903	0.0239137	0.0943932	3.26231	1.56e-12	-1.85e-13	3.95268	0.000961501	-0.00341964	0.0190988	1.12439	0.668516	3.36626	8.02624	0.0802975	0.348068	0.909297	0.823129	0.916667	1.93288e+08	3.47935	1111.67	-3.13587	8.07712	-1358.75	-0.230053	-1496.75	-0.00173743
0.376885	57.1048	20	855.417	1556	3078	5070961199	6.4369	2.56195	3706	2321.49	548	3158	-0.237157	5773.05	-16100.9	324.564	0.679432	0.98144	-0.38406	0.00083658	0.761539	0.0016743	0.0147188	0.110379	3.5027	1.59e-12	-1.71e-13	3.94011	-0.0152012	-0.00292699	0.0152012	1.47579	0.712691	3.47374	6.7695	0.0877391	0.333721	0.867347	0.867347	0.928572	1.65318e+08	3.32576	1401.93	-11.4364	15.191	-1345.69	-0.24509	-2965.81	0.022377
0.397451	86.1193	38	2092.92	1132	2159	6211526032	5.99227	2.77307	2813	1656.64	258	2555	-0.170175	3422.91	-4457.07	192.716	0.605549	0.982817	-0.18863	0.000663313	0.679425	0.00132541	0.0530126	0.0635319	2.95256	1.34e-12	-7.82e-14	3.97074	0.00938779	-0.00484696	0.020559	1.04748	0.752764	3.56453	6.44733	0.0571992	0.267032	0.882812	0.773438	0.890625	2.57865e+08	3.55583	1216.2	-5.55227	-8.4145	-1627	0.0506256	179.329	-0.0424274
0.630509	42.0469	30	811.417	1391.6	2303	2957556121	5.7648	3.09562	2731	1846.54	573	2158	-0.325323	2906.94	-4552.52	157.387	0.57808	0.981009	-0.275955	0.00123761	0.73274	0.00252023	0.0274107	0.0613737	2.89411	1.19e-12	-2.13e-13	3.97294	-0.0068115	-0.00113679	0.0068115	1.142	0.796368	3.65335	3.74598	0.0695628	0.317311	0.755102	0.755102	0.857143	7.5569e+07	3.16386	972.806	-6.07727	-3.78434	-1070.02	-0.0964728	-831.037	0.000460581
0.475105	75.471	44	1983.67	1735	2964.2	11839861735	6.22196	2.99925	3615	2368.52	756	2859	-0.344377	4607.36	-17911.9	141.958	0.794688	0.989631	-0.25639	0.000668258	0.829082	0.00127495	0.0273913	0.0957781	3.1023	1.65e-12	-1.99e-13	3.94969	-0.002437	-0.00274909	0.0167429	1.18242	0.680298	3.39578	8.7887	0.0707582	0.306639	0.9232	0.8496	0.93	1.98445e+08	3.41569	1131.02	-1.79755	12.63	-1116.28	-0.200786	-944.674	-0.053225
0.589839	57.5462	41	1242.67	898.8	2261.3	3327779330	6.28074	3.21852	3985	1521.05	521	3464	0.693973	1931.42	25379	520.219	0.436965	0.975788	-0.289853	0.000649391	0.554916	0.00507652	0.0620469	0.0603957	3.37669	1.22e-12	-9.95e-14	3.97183	0.0224718	-0.010773	0.0332792	1.2121	0.804588	3.67022	4.74041	0.0577308	0.203329	0.802469	0.62963	0.805556	4.57704e+08	3.33844	1856.11	-3.06312	26.2177	-2364.09	-0.355895	-14565.6	-0.0417132
0.394216	97.317	42	1718.83	1008.6	2790.4	7501741978	6.66886	2.3463	3567	1946.36	293	3274	-0.164829	5153.36	-21817	411.618	0.702264	0.978207	-0.319193	0.000481635	0.736564	0.00166295	0.0256548	0.0817632	3.39965	1.51e-12	-2.42e-13	3.96077	0.051232	-0.0153617	0.0563836	1.26294	0.759023	3.57785	7.45582	0.0615829	0.265776	0.78125	0.460938	0.6875	4.77417e+08	3.93027	1933.97	-9.70165	-3.4061	-2508.53	-0.233329	-2907.43	0.0133519
0.630181	46.3802	29	1014.42	1089.6	2425.8	3698643227	6.28885	2.78129	2924	1808.74	173	2751	-0.520987	4943.58	-34528.7	153.013	0.815476	0.98817	-0.355181	0.000925586	0.848634	0.00184345	0.0131067	0.0715604	2.87837	1.19e-12	-1.85e-13	3.96385	-0.00911965	-0.00159946	0.00911965	1.15415	0.756361	3.57095	4.33172	0.0670353	0.286466	0.82	0.82	0.9	7.25746e+07	3.34449	679.377	-3.66372	4.86718	-1147.96	-0.321125	-1353.3	0.0415513
0.535512	80.281	44	2328.67	1534.4	2757.6	11282148328	6.23464	2.73587	3560	2124.54	932	2628	0.218269	2648.14	7183.97	210.134	0.700034	0.982469	-0.222973	0.000562044	0.731674	0.00235907	0.0544411	0.0867713	3.64369	1.58e-12	-1.71e-13	3.95536	-0.00140018	-0.0025732	0.0156552	1.17534	0.702147	3.45165	8.58209	0.0606432	0.277442	0.926036	0.85503	0.932692	3.50644e+08	3.64014	1549.28	-2.92288	9.15359	-1505.63	-0.13604	-1250.28	0.0103711
0.493901	59.3794	29	1318.17	1077.8	2418.7	4309712251	6.27962	3.33575	4188	1711.6	265	3923	0.392801	3777.81	11801.4	268.903	0.674457	0.99054	-0.304259	0.000721493	0.775151	0.00146884	0.0326787	0.111108	3.59459	1.42e-12	-2.13e-13	3.94081	0.0238785	-0.00848059	0.0390503	1.25188	0.666281	3.35701	8.23247	0.0905115	0.435736	0.895062	0.635802	0.819444	1.79746e+08	8.49823	2552.15	-2.84216	0.862254	-2210.19	-0.27323	-3061.43	-0.0355094
0.350647	101.183	36	1827.92	1118	2432	6433826642	6.41989	3.34519	3446	1767.07	190	3256	0.0170209	4503.09	332.595	365.088	0.603828	0.980657	-0.276277	0.00056088	0.730356	0.00189682	0.0266772	0.059537	3.50591	1.22e-12	-1.42e-13	3.97209	-0.00702734	-0.00117882	0.00702734	1.15359	0.793687	3.64765	6.69594	0.0577464	0.211323	0.867347	0.867347	0.928571	4.65717e+08	6.59242	2047.08	-3.51282	20.9908	-2947.02	-0.376565	-8291.54	0.0179043
0.382646	121.933	53	4183.67	1350	2332	15221099131	5.93946	2.77516	3008	1853.59	642	2366	-0.102796	2659.63	-2867.09	139.82	0.688014	0.985562	-0.148407	0.000626822	0.709227	0.00149899	0.0999261	0.0554696	3.00611	1.32e-12	-1.99e-13	3.97503	0.00319764	-0.00228361	0.0125685	0.860752	0.730047	3.51437	9.34436	0.0552886	0.294361	0.928669	0.860082	0.935185	3.39986e+08	3.51659	1175.48	-1.68	3.30431	-1184.38	-0.061217	-231.575	0.0491699
0.516206	68.952	37	1777.42	1512.8	2870.3	9516549380	6.31724	2.70329	3662	2231.38	697	2965	-0.240202	4297.84	-13500.1	248.263	0.688119	0.98367	-0.257917	0.000585469	0.742854	0.00138362	0.0285482	0.0689602	3.06932	1.42e-12	-2.42e-13	3.96688	-0.00834963	-0.00144218	0.00834963	1.04151	0.73088	3.51547	5.98308	0.0624453	0.240434	0.882812	0.882812	0.9375	2.74432e+08	3.22557	1406.62	-3.62036	1.85816	-1393.75	-0.12089	-1253.82	0.0691315
0.8921	27.4252	26	508.417	1142	3084	2482904829	6.64232	2.61888	4102	2041.2	531	3571	0.394343	4563.2	62334.2	419.815	0.760029	0.980997	-0.533008	0.00124177	0.82685	0.00483943	0.00907747	0.0773772	3.93478	1.44e-12	-1.14e-13	3.96067	-0.00993128	-0.0017685	0.00993128	1.35691	0.783208	3.62793	3.50377	0.0847167	0.245692	0.722222	0.722222	0.833334	1.27055e+08	2.91542	1552.74	-3.24558	21.7267	-1397.6	-0.103971	-1837.43	0.0777475
0.274805	85.3009	22	705.583	1867.9	3382.6	5606472577	6.3767	2.84018	3791	2683.73	926	2865	-0.548559	5504.63	-34023.5	349.353	0.655388	0.976534	-0.414678	0.00101304	0.778622	0.00383112	0.0117947	0.11106	2.84251	1.58e-12	-2.98e-13	3.94083	0.011589	-0.00828243	0.034499	1.75175	0.77252	3.60545	6.21545	0.074523	0.392541	0.722222	0.583333	0.770836	1.48182e+08	7.29215	2025.56	-16.0027	-17.3896	-2330.25	-0.261705	-9396.77	0.0564479
0.45771	66.0882	33	1346.42	1070.1	3077.8	7515144231	6.7788	2.93968	3640	2197.35	104	3536	-0.724399	8124.72	-148169	345.393	0.809394	0.984183	-0.387708	0.000596409	0.849425	0.00858593	0.0102241	0.122008	2.99014	1.59e-12	-3.55e-13	3.933	-0.0170365	-0.00335334	0.0170365	1.36172	0.660076	3.34309	8.91156	0.0840704	0.366457	0.920139	0.920139	0.958333	2.43187e+08	3.96846	1613.99	-6.61512	-4.21143	-1735.63	-0.13743	-2836.03	0.00703585
0.46534	83.1151	35	1818.17	928.1	2259.6	5345603724	6.36673	2.81215	2950	1608.31	101	2849	-0.26631	4105.24	-18299.5	287.706	0.659366	0.979661	-0.259315	0.000549806	0.717985	0.00564817	0.0335147	0.0819267	3.17017	1.25e-12	-9.24e-14	3.96153	-0.00971142	-0.00172233	0.00971142	1.22518	0.731426	3.51818	8.70151	0.0717507	0.345618	0.905	0.905	0.95	3.35939e+08	3.57538	1384.95	-6.99574	14.9185	-2083.99	-0.229144	-3238.1	-0.0630146
0.397072	74.0467	27	1332.92	1099.4	3123.8	7585972629	6.77429	2.67366	3773	2227.99	221	3552	-0.568116	7576.75	-109761	342.988	0.799182	0.984237	-0.380701	0.000570926	0.847927	0.00301477	0.0107158	0.127047	2.94096	1.59e-12	-1.71e-13	3.92993	0.00421108	-0.00317903	0.0220943	1.43646	0.666395	3.36008	9.45255	0.085613	0.35756	0.916824	0.765595	0.891304	2.3456e+08	3.48318	1662.63	-11.8401	-5.27077	-1405.42	-0.00850377	-450.435	0.0182687
0.441112	53.344	25	917.167	1313	2823.4	4402401427	6.48157	2.45788	3440	2072.63	451	2989	-0.198437	4825.46	-20593.8	290.272	0.736017	0.98112	-0.388119	0.000806861	0.821137	0.00195992	0.0145309	0.129778	2.94867	1.35e-12	-1.99e-13	3.92678	0.0269926	-0.0102448	0.0459226	1.45968	0.674125	3.37799	7.37068	0.0933772	0.433542	0.875556	0.582222	0.783333	1.51006e+08	3.5653	1308.58	2.53144	-5.53432	-1790.07	0.0287924	153.657	0.0229299
0.432858	94.1915	47	2792.92	1452	2589.1	12069533506	6.17631	3.10071	3444	2008.34	686	2758	-0.0123678	3194.19	-1700.05	174.053	0.721646	0.986505	-0.20511	0.00057903	0.788976	0.00204896	0.048196	0.0447437	3.72951	1.45e-12	-2.98e-13	3.9814	0.0132521	-0.00561562	0.0201198	0.887642	0.793419	3.64735	5.5687	0.0458046	0.200836	0.867347	0.744898	0.875	2.72711e+08	3.21952	992.133	-1.40676	15.1501	-1190.36	-0.218571	-884.494	0.0491561
0.400778	78.791	28	1626.92	1497	3161	10756472221	6.55855	4.02369	3677	2444.66	75	3602	-1.04263	9936.48	-129117	242.742	0.817713	0.989347	-0.335327	0.000652592	0.876235	0.0786183	0.00933029	0.115724	2.7269	1.66e-12	-2.42e-13	3.94023	0.00634674	-0.00321621	0.0218011	1.29798	0.662384	3.34717	10.0867	0.0855932	0.353501	0.9232	0.7824	0.9	1.62042e+08	3.99443	1106.13	-15.5358	-13.5623	-1612.87	-0.245894	-1377.6	0.0232672
0.346295	64.8084	22	940.917	1465.6	1747.4	2523127594	4.24367	6.00393	1978	1601.24	1056	922	-1.19012	543.447	-1165.39	13.208	0.754911	0.991229	-0.199403	0.00848563	0.817173	0.0221886	0.0925074	0.0613476	2.55243	8.46e-13	-8.53e-14	3.97108	-0.0072838	-0.00122925	0.0072838	1.32854	0.824767	3.70763	4.87306	0.0644714	0.248885	0.78125	0.78125	0.875	4.92988e+06	3.43986	234.116	-1.25578	1.13282	-284.206	-0.243125	-17.9608	0.0184638
0.567235	63.1139	38	1574.92	967	2734.6	5791899176	6.66801	2.56538	3715	1776.16	343	3372	0.348869	3997.89	36917.1	444.805	0.682339	0.978035	-0.334691	0.000508415	0.72369	0.00231575	0.0311776	0.0633274	5.04776	1.61e-12	-9.95e-14	3.97095	-0.00731666	-0.00123576	0.00731666	1.04629	0.755266	3.56972	4.95937	0.0576288	0.206772	0.857988	0.857988	0.923077	539798825	5.34809	2463.15	-3.72697	24.3421	-2592.52	-0.394126	-16600.2	-0.0479141
0.538861	80.9495	41	2134.17	846.8	2538.1	7080261862	6.67159	3.15542	4094	1674.02	127	3967	0.429634	4375.13	34304.7	580.64	0.576111	0.979064	-0.279714	0.000399532	0.682369	0.00180322	0.0361449	0.0623498	4.16861	1.58e-12	-1.71e-13	3.9714	0.0263128	-0.00840822	0.0335708	1.07541	0.772993	3.6059	6.28766	0.0526798	0.22856	0.875556	0.662222	0.833333	9.66592e+08	5.36932	2951.77	-7.83306	22.7943	-3687.92	-0.325307	-18702.6	-0.0439193
0.274572	130.489	43	2246.83	964	2287	6600746552	6.35904	2.91125	3289	1610.08	98	3191	0.0880359	4195.26	5309.22	264.547	0.681899	0.985021	-0.243544	0.000523325	0.716464	0.00134987	0.0348333	0.0889739	3.35999	1.38e-12	-1.56e-13	3.95521	-0.00103353	-0.00264803	0.0160006	1.23801	0.719534	3.49029	10.1092	0.0662189	0.305476	0.862826	0.794239	0.898148	358398737	3.5563	1264.16	-1.46364	15.0049	-1807.98	-0.151177	-1819.28	-0.0302728
0.986454	17.8275	18	233.167	958	4079.5	1873289139	5.70466	1.27279	4091	2413	444	3647	0.211588	8859.77	90650.4	2245.13	0.622324	0.933252	-0.571485	0.00791224	0.861789	0.00594254	0.0230878	-3.2e-16	2.91457	1.68e-12	2.13e-14	1	1	0	1	1.39566	1	1	3.16111	0.147617	0.0285802	1	1	1.65e-05	2.8419e+08	5.17653	3538.69	3.2968	-25.8678	-4109.44	0.199407	28758.5	0.0350626
0.555384	49.4461	35	990.667	1771	3005.3	6208072022	6.26515	3.52549	3676	2414.16	389	3287	-0.579878	7182.18	-25937.3	247.146	0.678472	0.986773	-0.332188	0.000841604	0.85241	0.00136202	0.0134405	0.110581	3.03233	1.58e-12	-2.56e-13	3.94258	0.00415425	-0.00525986	0.0262019	1.33448	0.685892	3.41015	5.99833	0.0796058	0.294121	0.875556	0.76	0.883333	1.68351e+08	3.20021	1216.13	-8.24987	-3.66628	-1556.92	-0.0905664	-1143.39	-0.0196584
0.518259	53.5373	31	1052.67	1152.4	2467	3881039474	6.35608	3.01499	3544	1818.11	409	3135	0.133742	3697.81	5113.36	219.142	0.751069	0.986906	-0.352731	0.000802301	0.807113	0.00294625	0.0174564	0.081832	4.17906	1.38e-12	-1.42e-13	3.96098	0.015332	-0.00807094	0.0302778	1.20706	0.738973	3.53435	5.47988	0.0772375	0.32882	0.834711	0.68595	0.840909	1.23981e+08	3.70188	1284.78	-4.24273	-1.0593	-1482.27	-0.0950258	-872.357	0.040421
0.724541	100.768	63	2640.58	766	2060.8	6434908940	6.31834	2.75325	3023	1454.04	23	3000	-0.0664618	3742.38	-7278.24	277.508	0.65173	0.982269	-0.21696	0.000488111	0.693006	0.00141726	0.0462047	0.0802327	2.95927	1.15e-12	-1.35e-13	3.95988	-0.000444185	-0.00243581	0.014794	1.25948	0.751673	3.56078	11.4047	0.0605915	0.2649	0.867347	0.80102	0.901786	4.72918e+08	3.77747	1535.98	-5.03146	8.41926	-2023.12	-0.211751	-2839.15	-0.0279156
0.301834	113.835	22	1525.33	1246	2895	7785092677	6.57772	2.66803	3596	2128.5	159	3437	-0.418672	7015.39	-43524.4	252.034	0.790769	0.987523	-0.334517	0.000600127	0.843046	0.00151152	0.0131036	0.0978903	3.00154	1.42e-12	-2.13e-13	3.94626	-0.013618	-0.00256807	0.013618	1.4261	0.737286	3.52889	9.75369	0.0740014	0.29387	0.834711	0.830579	0.909091	2.14148e+08	4.3012	1635.52	-3.94206	12.75	-1559.08	-0.0787782	-1514.63	0.0995724
0.578447	36.8136	21	574.167	1112.5	2472.5	1953625290	6.23302	2.89182	3315	1734.84	587	2728	0.441464	2495.67	19672.6	383.546	0.551662	0.971037	-0.418601	0.00117045	0.6852	0.00384479	0.0254044	0.092151	3.44901	1.22e-12	-7.82e-14	3.95036	0.0234908	-0.0126578	0.0424231	1.48854	0.765356	3.59041	3.927	0.0788769	0.239897	0.755102	0.55102	0.75	168797231	3.30033	1250.6	-1.18839	29.3469	-1866.19	-0.450662	-7224.9	-0.0558518
0.573362	76.703	44	2012.17	1622	2847	11188042888	6.25321	4.21274	3475	2267.33	448	3027	-1.0203	5993.66	-72764	158.18	0.815073	0.989945	-0.264649	0.000684095	0.899361	0.00232182	0.0189211	0.118327	3.00123	1.46e-12	-1.85e-13	3.935	0.0147539	-0.00322394	0.023154	1.33068	0.660352	3.34567	11.8305	0.0800526	0.380807	0.937565	0.818939	0.914875	1.59939e+08	3.3569	973.526	-1.92107	9.56783	-1050.7	-0.192414	-739.114	0.0231334
0.434759	109.259	51	3563.17	801	2241.3	8716546592	6.40929	3.34793	3949	1445.58	260	3689	0.75507	2655.46	47463.8	423.59	0.579104	0.981914	-0.182653	0.000374159	0.644135	0.00199749	0.0937773	0.0574062	4.67095	1.44e-12	-1.99e-13	3.9737	-0.0066197	-0.0010995	0.0066197	0.919399	0.73928	3.53591	7.87184	0.0505132	0.233964	0.9232	0.9232	0.96	1121191138	4.76458	2327.64	-3.34845	29.5509	-3767.47	-0.524138	-13735.4	-0.0642092
0.413516	114.135	41	3336.92	810	2007.2	7289250764	6.25202	3.64227	3569	1382.35	64	3505	0.549698	3148.07	20515.2	322.314	0.561422	0.984818	-0.174754	0.000460761	0.717401	0.00144048	0.0613482	0.0647556	3.38916	1.25e-12	-1.49e-13	3.97114	-0.00726651	-0.00122581	0.00726651	0.942848	0.717835	3.48688	9.79521	0.063597	0.31345	0.928669	0.928669	0.962963	5.43059e+08	3.48422	1494.34	-2.55024	11.0539	-1883.54	-0.244106	-2941.64	-0.0375861
0.383156	70.8812	31	1230.92	1067.2	2911.8	5477003470	6.70627	2.5466	3690	1958.88	399	3291	0.279725	4726.35	34212.1	434.285	0.707272	0.977383	-0.380359	0.000590339	0.761597	0.00187207	0.0238254	0.0716893	3.91207	1.63e-12	-1.56e-13	3.96472	-0.00889771	-0.00155394	0.00889771	1.25062	0.774511	3.60746	5.91522	0.0662861	0.253984	0.847222	0.847222	0.916667	3.50823e+08	3.24712	1464.89	-12.3275	27.7052	-1874.76	-0.387057	-10031.8	-0.0128471
0.540082	74.6856	42	2075.17	830	2290	5566954755	6.43432	2.56318	3391	1521.59	273	3118	0.347058	3003.26	14494.1	384.479	0.609869	0.97767	-0.251562	0.000474359	0.661359	0.00225684	0.0520424	0.092419	3.74914	1.48e-12	-9.95e-14	3.95374	0.00976157	-0.00343751	0.0216474	1.15276	0.682524	3.40387	8.40753	0.0678916	0.289476	0.920139	0.774306	0.895833	4.69676e+08	4.52764	1850.47	-0.131791	39.8802	-2355.67	-0.513697	-8470.87	-0.0194623
0.516612	77.4799	42	2196.42	862	2242	5767044843	6.36726	2.93906	3597	1513.06	386	3211	0.507815	2432.12	22031.9	355.997	0.603373	0.98004	-0.23166	0.000479816	0.666536	0.00272278	0.0631741	0.0765926	4.47794	1.41e-12	-1.14e-13	3.96271	0.0031767	-0.00324746	0.017382	1.04757	0.701368	3.447	7.12613	0.062643	0.26152	0.909297	0.823129	0.916667	476438691	3.45639	1338.48	-3.97811	26.379	-1675.26	-0.423626	-7678.67	0.00768158
0.544009	67.6074	39	1869.17	879.6	2365.2	5638920993	6.48091	2.59023	3608	1623.21	191	3417	0.0756807	3789.51	-6646.08	408.509	0.595848	0.97998	-0.264211	0.000467224	0.699211	0.00184538	0.0396843	0.083937	3.1924	1.22e-12	-1.28e-13	3.95887	0.00286901	-0.00346194	0.0185661	1.09072	0.690737	3.42326	7.08489	0.0680104	0.29019	0.905	0.815	0.9125	5.09698e+08	3.77897	1660.66	-2.14417	13.4678	-2434.59	-0.267589	-5443.32	-0.0605839
0.635378	93.4208	59	3713.17	903	2104	8914329446	6.22559	4.08623	3739	1458.4	309	3430	0.83267	2383.93	29937.5	401.742	0.468687	0.980471	-0.156384	0.000434763	0.559463	0.0015941	0.0944213	0.0882439	3.55616	1.22e-12	-1.56e-13	3.95527	0.00713886	-0.00293262	0.0185197	0.996789	0.64555	3.30565	13.5956	0.076329	0.344602	0.95125	0.8575	0.934028	1283670492	4.36585	2395.52	-2.48752	18.904	-3309.02	-0.374433	-13247	-0.0739983
0.536775	92.0474	62	3192.92	665.7	2119	7010714718	6.45615	3.61863	3720	1354.44	139	3581	0.704043	2810.07	40990.3	413.744	0.600729	0.981547	-0.208468	0.000397059	0.68889	0.00432466	0.0680707	0.0918602	4.44187	1.36e-12	-1.42e-13	3.95349	0.00896546	-0.00345624	0.020848	1.04137	0.648203	3.31164	12.623	0.0772895	0.336226	0.945988	0.79784	0.909722	8.90358e+08	4.56407	1890.98	-1.9522	29.1208	-2782.86	-0.488441	-12502.5	-0.0509974
0.310984	71.2734	24	1161.17	771.8	2316.4	3147978316	6.43497	2.45082	3331	1515.18	430	2901	0.337031	2368.88	11858.8	354.474	0.666279	0.976129	-0.338783	0.000673303	0.756531	0.00803197	0.0410962	0.097142	3.42618	1.38e-12	-9.24e-14	3.94723	-0.01337	-0.00251267	0.01337	1.32979	0.713693	3.47324	8.11899	0.0879585	0.334824	0.882812	0.882812	0.9375	2.51154e+08	3.42934	1247.27	-6.98586	14.9493	-1761.95	-0.408838	-6582.5	-0.0292145
0.44377	83.104	38	2348.67	963.4	2285.2	6890788895	6.39462	2.89992	3566	1613.93	139	3427	0.00722208	3937.89	-5619	301.017	0.646634	0.984998	-0.232596	0.000474468	0.800649	0.00182663	0.0388049	0.0667566	3.25634	1.38e-12	-1.85e-13	3.96765	-0.00815287	-0.00140249	0.00815287	0.959708	0.71521	3.47602	7.82496	0.0721148	0.336345	0.905	0.905	0.95	5.13341e+08	3.5156	1308.92	-2.4615	42.2616	-2608.33	-0.434778	-6601.93	-0.0253699
0.61511	48.8877	34	1122.67	931	2390	3256868830	6.35608	2.8683	3440	1585.92	430	3010	0.599192	2526.26	34514.6	443.093	0.561841	0.972621	-0.324993	0.000691908	0.657941	0.00264614	0.0453624	0.110968	4.46027	1.36e-12	-1.42e-13	3.94062	0.0151306	-0.00524479	0.0301246	1.27636	0.669725	3.36997	6.87719	0.0862728	0.366451	0.882812	0.679688	0.84375	3.88617e+08	3.67685	1982.88	-6.81355	38.0513	-2559.4	-0.394015	-13068	-0.0830744
0.402122	96.7963	38	2516.92	1044	2379	7973379237	6.35284	2.97994	3798	1682.65	315	3483	0.403381	3418.17	19601	361.918	0.578325	0.982707	-0.21276	0.000454408	0.694456	0.00129364	0.0579462	0.08154	3.60657	1.28e-12	-3.41e-13	3.96193	-0.00960786	-0.00170058	0.00960786	1.02294	0.685512	3.40534	10.4155	0.0780335	0.324136	0.928669	0.928669	0.962963	5.13381e+08	3.62811	1677.69	-5.62921	10.9014	-1910.38	-0.344443	-4913.07	-0.00639426
0.396506	77.7479	30	1741.67	925.2	2315.7	5109968538	6.42322	3.59217	4101	1600.93	317	3784	0.471617	3120.4	12376.5	372.492	0.608654	0.985649	-0.280695	0.000552675	0.746766	0.00630222	0.037345	0.054135	3.19329	1.21e-12	-1.49e-13	3.97596	0.0190643	-0.00884441	0.028273	0.963973	0.779017	3.61523	5.88358	0.066757	0.241218	0.834711	0.68595	0.840909	3.3208e+08	7.99724	2576.52	-5.16556	28.16	-3199.17	-0.53062	-5979.17	-0.0635164
0.345656	134.925	49	3906.92	857.4	2376.8	12257286940	6.55919	2.88434	3479	1653.69	0	3479	-0.119147	4893.58	-16572.3	370.276	0.651471	0.982249	-0.19908	0.000344713	0.724532	0.00449024	0.0483383	0.0777316	3.47536	1.42e-12	-1.71e-13	3.96076	-0.00328029	-0.00176633	0.0116442	1.03935	0.695039	3.43355	12.3286	0.0615136	0.28992	0.948753	0.898892	0.953947	8.73497e+08	3.36043	1415.38	-0.969961	10.4973	-2004.89	-0.186939	-3539.2	-0.0181979
0.397919	108.144	44	3466.92	968.6	2286.4	10781516347	6.35293	3.16446	2999	1668.99	0	2999	-0.529153	4934.48	-33450.1	206.105	0.753232	0.986491	-0.211654	0.000496433	0.793305	0.00582172	0.0419519	0.0687629	3.09398	1.28e-12	-1.99e-13	3.96631	-0.00849521	-0.0014717	0.00849521	0.924577	0.692361	3.42103	10.379	0.0678638	0.315392	0.935556	0.935556	0.966667	3.83398e+08	4.01101	1727.72	-1.4216	-1.83605	-1439.58	-0.134204	-586.299	-0.0489908
0.420932	99.7854	41	2658.17	960	2403	8391672952	6.46272	2.6444	3563	1670.56	137	3426	0.0854398	4286.58	-1967.58	311.46	0.673686	0.984515	-0.227397	0.000421963	0.808406	0.00150401	0.0446935	0.0575826	3.41028	1.19e-12	-9.95e-14	3.97318	0.00721164	-0.00376166	0.0172982	0.971528	0.755289	3.57005	7.26055	0.0577521	0.262252	0.895062	0.796296	0.902778	5.8361e+08	3.7067	1555.03	-3.57172	20.2929	-1835.09	-0.283791	-5274.04	-0.0194862
0.352741	94.0015	26	1851.42	790	2590	6042213297	6.70786	2.53321	4095	1647.34	160	3935	0.37172	4136.62	25477.4	733.536	0.50708	0.973071	-0.301193	0.000413286	0.591249	0.00164177	0.0451935	0.0434141	4.00256	1.51e-12	-2.42e-13	3.98101	-0.00476954	-0.000751382	0.00476954	1.05054	0.830381	3.71787	8.29612	0.0793361	0.176416	0.82	0.82	0.9	6.92381e+08	3.82474	2069.81	-2.94155	29.2696	-3171.52	-0.387373	-12848.4	-0.010551
0.411208	57.2389	27	1010.42	678.9	2706	3399766755	6.7394	2.30282	3970	1642.6	358	3612	0.383558	3445.61	31906.1	671.331	0.627866	0.971419	-0.420633	0.000674169	0.731955	0.00465838	0.0280235	0.108861	3.93688	1.38e-12	-1.42e-13	3.94238	-0.0146156	-0.00279314	0.0146156	1.37149	0.688398	3.41615	8.02025	0.0973055	0.359934	0.882812	0.882812	0.9375	3.33015e+08	3.77003	1813.68	-2.05428	27.083	-2292.35	-0.360099	-8143.49	-0.062336
0.512195	88.795	48	3063.17	754.5	2364	8388403743	6.59768	2.98437	3727	1516.8	131	3596	0.533913	3588.85	36127.3	471.255	0.624643	0.979354	-0.232618	0.000364246	0.690922	0.00161149	0.0568016	0.0761618	4.21353	1.59e-12	-1.49e-13	3.96234	-0.00950369	-0.00167889	0.00950369	0.971588	0.676835	3.38505	9.36613	0.0661501	0.272625	0.935556	0.935556	0.966667	9.3339e+08	3.77576	1992.89	-2.59321	32.9167	-2492.07	-0.38746	-10988.4	-0.0361209
0.437383	56.8952	28	1008.17	957.3	2289.8	2941763913	6.269	2.95246	3315	1599.24	543	2772	0.51322	2176.46	22318.3	378.38	0.553655	0.972447	-0.326452	0.000773928	0.661053	0.00367879	0.0432672	0.0581472	3.60642	1.22e-12	-7.82e-14	3.97188	0.0288289	-0.0139605	0.0394648	1.21784	0.81434	3.68609	4.03731	0.0589912	0.187696	0.755102	0.55102	0.75	2.69616e+08	3.24598	1334.81	-9.0908	19.7596	-1866.19	-0.343952	-5380.83	-0.0295805
0.660288	67.0924	49	2108.92	840	2486.8	6530947715	6.61898	2.39249	3600	1622.03	135	3465	0.248739	4039.51	11704.5	624.828	0.510827	0.970885	-0.265408	0.000395703	0.625453	0.00157598	0.0507743	0.0728982	3.95135	1.35e-12	-3.55e-13	3.96499	0.00514956	-0.00370306	0.0184738	1.04261	0.717492	3.48708	7.26108	0.0652281	0.277112	0.900277	0.806094	0.907895	8.68831e+08	2.97268	1950.83	-4.68955	10.7935	-2356.3	-0.128847	-5759.59	0.00942507
0.497462	81.5309	39	2071.42	869	2270.1	5463038758	6.37647	2.97606	3293	1512.36	348	2945	0.537218	2641.58	27929.7	338.886	0.632788	0.977823	-0.250408	0.000518684	0.692706	0.00288656	0.0603557	0.0706116	4.65366	1.45e-12	-1.49e-13	3.96589	-0.00860085	-0.00149333	0.00860085	1.08351	0.737147	3.53101	6.86624	0.0593278	0.284456	0.900277	0.900277	0.947368	5.43277e+08	3.29579	2059.5	1.86779	29.4684	-1966.72	-0.17325	-4257.49	-0.0415421
0.409682	114.018	46	3230.92	900.6	2477	11194617434	6.57007	2.57854	3507	1742.68	43	3464	-0.265731	5308.95	-30377.8	289.866	0.742575	0.986016	-0.231454	0.00038689	0.776013	0.00387015	0.0371759	0.0868905	3.39681	1.42e-12	-2.42e-13	3.95717	0.0185136	-0.00386833	0.0239837	1.06689	0.675332	3.38374	12.175	0.0709034	0.340941	0.94123	0.735537	0.878788	5.84621e+08	4.09713	1722.12	-3.47603	12.6959	-2225.65	-0.171514	-2798.79	-0.0310956
0.495914	120.356	66	5199.75	928	2282.8	14427372758	6.39002	2.73809	3208	1571.07	93	3115	0.2182	3964.65	10470.9	282.894	0.666116	0.983172	-0.158902	0.00036093	0.678002	0.00101742	0.0868277	0.0823984	3.4718	1.34e-12	-2.56e-13	3.95888	-0.00567688	-0.0015271	0.00992311	0.922102	0.63655	3.27655	18.351	0.0827956	0.364067	0.963649	0.927984	0.967593	1102877168	4.07981	1589.84	-2.12062	18.8483	-2434.6	-0.343006	-4909.27	-0.0153333
0.350322	84.4015	31	1762.67	556.7	2306.9	4488257804	6.66143	2.31428	3248	1434.6	0	3248	-0.00542416	3963.8	-9511.73	324.297	0.758631	0.981941	-0.318099	0.000480998	0.808702	0.0203192	0.0290854	0.0654308	3.70365	1.42e-12	-1.42e-13	3.9713	0.0515601	-0.0153143	0.0550586	1.03939	0.758841	3.57452	6.09119	0.0615921	0.24297	0.857988	0.727811	0.854701	4.13059e+08	3.37897	1712.75	-2.36876	11.6471	-1607.75	-0.0423666	-1180.87	0.0797684
0.658679	80.7698	52	3200.67	990.5	2398.5	9885997688	6.44704	2.76564	3435	1655.55	222	3213	0.257329	3759.68	9763.75	419.531	0.552143	0.976985	-0.193537	0.000371863	0.672232	0.00124985	0.065616	0.0775999	3.54721	1.35e-12	-1.99e-13	3.96142	-0.00973905	-0.00172792	0.00973905	0.98707	0.677405	3.39059	10.4454	0.0683355	0.305557	0.939453	0.939453	0.96875	1019137844	3.01199	1826.2	-0.920152	26.8262	-1977.21	-0.161947	-5962.01	-0.0426567
0.568238	54.5639	36	1176.67	984.7	2472.5	3899040571	6.45549	2.80753	4091	1699.28	431	3660	0.41435	3009.55	13932.2	483.728	0.545138	0.97924	-0.334339	0.000644087	0.676627	0.00259104	0.036035	0.0513253	3.61279	1.32e-12	-2.98e-13	3.97575	-0.00609826	-0.000999276	0.00609826	1.08693	0.81295	3.68524	4.21312	0.0599359	0.187957	0.78125	0.78125	0.875	368637335	3.13856	1872.15	-7.41553	13.823	-2075.86	-0.223265	-4694.21	-0.0684954
0.475536	57.7555	34	1158.17	860.5	2431.2	3394674671	6.48842	2.81262	3555	1576.43	366	3189	0.567117	2875.87	40524.5	456.711	0.612026	0.974876	-0.346559	0.000656397	0.699704	0.00278895	0.0365036	0.0700121	4.16065	1.36e-12	-9.24e-14	3.96545	0.0164519	-0.00817644	0.0295903	1.17964	0.764677	3.58979	4.978	0.0649399	0.217125	0.82	0.66	0.825	4.03118e+08	3.67467	1545.83	0.371393	38.6143	-2200.94	-0.499025	-17288.6	-0.028178
0.503007	115.761	60	4782.67	871	2703.1	17243962462	6.7893	2.43501	3727	1754.52	104	3623	0.189796	4960.36	23375.6	598.037	0.608697	0.974186	-0.190582	0.000232557	0.635289	0.00124628	0.075396	0.0717713	3.94573	1.46e-12	-1.71e-13	3.96537	-0.00873306	-0.00152014	0.00873306	0.879256	0.661153	3.34664	13.3439	0.0696861	0.296023	0.95457	0.95457	0.976744	1962686218	4.02287	3335.34	-0.662559	18.2452	-3377.53	-0.1001	-6927.22	-0.0093372
0.829912	55.5616	46	1925.92	857	2799.1	7489097429	6.8276	2.32628	3719	1807.55	154	3565	0.217931	5228.56	26221	392.857	0.773875	0.98213	-0.337015	0.000432518	0.801952	0.00176374	0.0259959	0.0951747	4.118	1.56e-12	-2.13e-13	3.95081	0.00902352	-0.00333644	0.0215675	1.10015	0.660233	3.34586	7.53657	0.0694664	0.300896	0.916824	0.765595	0.891304	3.93572e+08	3.85237	1483.94	-0.689169	15.5397	-1988.67	-0.367467	-8058.88	0.0606639
0.38955	88.3593	38	2223.92	996.2	2527	7616074654	6.51855	2.7165	3745	1733.29	362	3383	0.397219	3441.06	19859.7	468.658	0.574194	0.976761	-0.249627	0.000423741	0.663612	0.00164532	0.0502626	0.0901862	3.84891	1.38e-12	-2.13e-13	3.95447	-0.00162267	-0.00252957	0.0155814	1.12157	0.680227	3.39485	8.89233	0.0685876	0.290797	0.926036	0.85503	0.932692	642981276	4.40968	2020.8	-1.16664	23.5496	-2930.3	-0.375151	-11336.5	-0.0137579
[truncated: 123 more columns]

## Sheet: Table S4. U test
original_firstorder_10Percentile	original_firstorder_Mean	original_firstorder_Skewness	original_glcm_ClusterShade	original_glcm_Contrast	original_glcm_Correlation	original_glcm_Idmn	original_glcm_JointEnergy	original_glcm_MCC	original_ngtdm_Busyness	wavelet-LLH_firstorder_Kurtosis	wavelet-LHL_firstorder_Energy	wavelet-LHL_firstorder_Median	wavelet-LHL_firstorder_Minimum	wavelet-LHL_firstorder_Skewness	wavelet-LHL_glcm_ClusterShade	wavelet-LHL_glcm_Correlation	wavelet-LHL_glcm_Imc1	wavelet-LHL_gldm_LargeDependenceLowGrayLevelEmphasis	wavelet-LHH_gldm_LargeDependenceLowGrayLevelEmphasis	wavelet-LHH_glszm_ZoneEntropy	wavelet-HLL_firstorder_Median	wavelet-HLL_firstorder_Minimum	wavelet-HLL_glcm_ClusterShade	wavelet-HLL_gldm_LargeDependenceLowGrayLevelEmphasis	wavelet-HLH_firstorder_Maximum	wavelet-HLH_gldm_DependenceEntropy	wavelet-HLH_gldm_LargeDependenceLowGrayLevelEmphasis	wavelet-HLH_gldm_SmallDependenceHighGrayLevelEmphasis	wavelet-HLH_glrlm_LongRunLowGrayLevelEmphasis	wavelet-HLH_glszm_HighGrayLevelZoneEmphasis	wavelet-HHL_firstorder_Maximum	wavelet-HHL_firstorder_Median	wavelet-HHL_firstorder_Minimum	wavelet-HHL_firstorder_Skewness	wavelet-HHL_glcm_ClusterShade	wavelet-HHH_firstorder_Minimum	wavelet-HHH_glcm_Autocorrelation	wavelet-HHH_gldm_LargeDependenceLowGrayLevelEmphasis	wavelet-HHH_glszm_HighGrayLevelZoneEmphasis	wavelet-LLL_glcm_Idmn	label
867	1584.85	0.0275359	-2830.85	288.779	0.68368	0.983859	0.000526142	0.726406	0.033841	3.37821	3.75839e+08	23.0076	-1839.04	-0.258163	-4554.04	-0.00625477	-0.2143	0.000929675	15.5276	3.30272	4.82851	-2880.44	-13013.2	0.000672575	3.52e-13	3.4859	14.9741	0.164375	5.28006	3.05263	1574.81	-1.9821	-1122.41	0.0959715	387.14	-1.58e-13	2.20843	14.0153	2.2	0.992015	0
539	1385.31	0.0100608	-3521.04	330.13	0.732946	0.982991	0.000428426	0.791524	0.041499	3.37805	4.39312e+08	18.9153	-1641.74	-0.284476	-3570.7	0.014965	-0.177018	0.000941671	16.3668	3.23619	11.0738	-2580.68	-2828.48	0.0005682	1.99e-13	3.70132	17.1115	0.151583	4.79753	2.03125	1600.68	-13.5674	-1390.81	0.205908	1066.17	-1.51e-13	2.19818	14.6838	3.5	0.991899	0
1357	1658.31	1.03778	6187.19	127.06	0.489416	0.984021	0.00126525	0.641053	0.13799	2.61461	2.45456e+08	21.2126	-1865.79	-0.802196	-4317.84	-0.0678683	-0.157222	0.000854982	13.9002	4.22807	14.9526	-1275.73	-945.775	0.0012116	9.06e-14	3.48703	13.8984	0.147643	3.69072	1.83333	902.887	-5.11585	-924.151	0.163861	193.515	-1.04e-13	2.20568	14.0675	2.2	0.992346	0
788	1454.05	0.933399	69196.5	417.443	0.630822	0.979918	0.000436076	0.704438	0.0738517	4.35981	6.57226e+08	14.6135	-2476.06	-0.336872	-5835.71	-0.0258705	-0.163401	0.000470141	14.7839	3.17623	23.615	-2895.29	-12908.6	0.000434019	2.88e-13	3.5424	14.4905	0.149549	4.25812	1.81818	2017.11	-7.97569	-1539.12	0.251443	1942.57	-1.69e-13	2.20751	14.0757	2.8	0.990557	0
853	1576.85	0.644145	69500.1	374.659	0.703479	0.984253	0.000343355	0.808807	0.0537633	4.04678	9.0647e+08	15.3275	-2323.95	-0.21034	-3819.81	0.00272288	-0.145924	0.000435746	16.1665	3.65131	30.0244	-1936.55	-4721.11	0.000540308	2.04e-13	3.56178	15.0206	0.145249	4.21192	1.9	1424.34	-2.92779	-1324.79	0.115409	478.947	-1.74e-13	2.2241	13.889	2.5	0.993689	0
1370.8	2149.7	0.0967375	-4875.89	456.836	0.628792	0.965925	0.00376625	0.889682	0.00982832	3.54216	4.16328e+07	-5.36329	-1268.83	-0.0179068	60.3451	-0.126737	-0.641817	0.00915695	12.489	2.80735	-63.2836	-1486.04	-6254.92	0.00708001	9.59e-14	3.55701	16.1745	0.190765	3.84988	3.4	1252.66	5.79911	-1018.14	0.0917671	167.004	-1.35e-13	2.22947	12.0425	3	0.98229	0
881.8	1843.26	0.0723211	7566.67	281.988	0.823479	0.987873	0.00043155	0.848317	0.0237621	3.84983	3.22769e+08	5.84997	-1640.17	-0.0967844	-1537.76	0.0187807	-0.165189	0.000864525	16.0239	3.48307	-12.2288	-1918.74	6810.06	0.000801033	2.52e-13	3.629	18.1666	0.156697	5.48162	2.81818	1128.7	-12.0652	-1190.05	0.124477	355.385	-1.16e-13	2.20168	14.2152	3	0.992627	0
639.8	1806.26	0.113712	21519.9	365.184	0.838086	0.986472	0.000258468	0.846282	0.0401683	3.73661	8.77968e+08	15.6556	-1971.44	-0.156366	-2913.8	0.0565676	-0.130258	0.000502662	17.0656	3.92639	3.47263	-2192.02	-3374.01	0.000449401	1.99e-13	3.62414	16.8102	0.151839	4.62819	2.52542	1358.55	-0.458101	-1502.49	0.074746	284.754	-1.24e-13	2.23497	13.9394	2.5	0.992494	0
1060	1988.21	-0.0598568	-9053.3	337.36	0.777504	0.985035	0.000322541	0.808115	0.0352491	3.50947	7.66265e+08	-10.8722	-2007.36	-0.108947	-2207.71	0.0114327	-0.161011	0.000601038	17.1172	3.54396	-2.66909	-1907.5	-1910.42	0.000586705	1.65e-13	3.54969	16.6804	0.150212	4.40726	2.45946	1607.97	0.234536	-1391.52	0.0803131	317.147	-2.04e-13	2.23184	13.6186	1.75	0.99254	0
1085	1723.76	-0.252979	-12238	115.287	0.822839	0.988682	0.000658824	0.853407	0.0427551	3.14207	1.45234e+08	4.90236	-868.739	-0.123829	-227.002	-0.028986	-0.10144	0.0023594	15.3634	3.53832	-0.852612	-1235.14	-641.518	0.00122628	1.24e-13	3.52951	16.2796	0.15201	4.59612	2.1	1016.01	-1.0016	-678.235	0.103814	81.9963	-8.79e-14	2.22247	13.5969	2	0.994676	0
731.4	1834.66	-0.244262	-54629.1	214.884	0.868888	0.988699	0.000443716	0.884329	0.0233844	3.66892	2.21058e+08	5.71709	-1319.23	-0.14191	-782.642	-0.00759511	-0.130184	0.00112337	16.1946	3.74398	12.8313	-1151.04	-1715.64	0.00177879	1.15e-13	3.73131	16.9979	0.156687	4.71678	2.07143	931.072	2.38556	-899.445	0.0821127	187.785	-1.44e-13	2.23674	13.5063	3.625	0.99316	0
281	1007.75	0.518187	46011	246.029	0.796545	0.984488	0.000451886	0.81507	0.110962	4.20812	4.70956e+08	25.6537	-1573.86	-0.436019	-3333.29	0.0418697	-0.12029	0.000827566	14.9499	3.73405	34.5085	-2194.16	-4278.36	0.00049663	2.2e-13	3.5878	14.9138	0.139728	4.47011	1.45455	1948.37	-11.0895	-1700.28	0.215657	542.819	-1.37e-13	2.18018	14.7898	2.71429	0.992072	0
1336	1833.85	-0.630592	-17742.8	100.418	0.784458	0.989482	0.000758609	0.86032	0.063351	3.07367	2.13123e+08	6.48309	-954.32	-0.21348	-454.754	-0.0268549	-0.0765555	0.00183063	15.3151	3.64215	-3.66804	-1011.98	-255.373	0.00195268	1.31e-13	3.6016	17.402	0.150082	5.01464	2.94595	874.895	0.962458	-912.032	0.0431837	27.5738	-9.41e-14	2.25145	13.5399	3	0.994661	0
1466.6	1591.16	0.722528	331.542	13.0676	0.636532	0.987833	0.0070214	0.651879	0.990593	2.52553	2.26017e+07	3.56631	-457.282	-0.342158	-36.9894	-0.0791994	-0.0620555	0.0101241	14.2621	3.66793	2.36091	-465.958	-41.312	0.0108049	3.29e-14	3.45333	14.6303	0.146008	4.00476	1.83333	368.153	-1.78079	-346.237	0.131712	6.37208	-4.49e-14	2.21063	13.9634	3.5	0.994332	0
710.7	1635.48	0.114606	7688.47	347.348	0.764676	0.987583	0.00029967	0.793529	0.0490269	3.87032	946442988	26.0856	-3272.37	-0.42224	-6927.4	-0.00459602	-0.136003	0.000313544	15.8896	3.49613	15.3801	-2771.18	-3295.38	0.00035412	2.74e-13	3.5952	16.0313	0.144709	4.39878	2.10526	2112.45	-5.39539	-1506.16	0.167914	782.128	-1.99e-13	2.21592	14.074	3	0.993613	0
856	1444.64	0.287887	12659.7	208.859	0.712077	0.983449	0.000477526	0.729105	0.077837	3.69653	4.37277e+08	8.09315	-1503.13	-0.190897	-1608.64	-0.0112315	-0.115813	0.000799234	15.4518	3.46328	5.78027	-1682.55	-1735.36	0.000714155	1.67e-13	3.49377	15.1633	0.148003	4.14732	1.93103	1036.82	-4.9382	-1007.43	0.0865351	271.509	-1.39e-13	2.21274	14.1296	2.36364	0.992088	0
1064.2	1710.63	1.17242	88351.2	564.722	0.504268	0.982243	0.000686768	0.836031	0.0262024	4.54504	6.02295e+08	5.5839	-3852.33	0.25031	-8928.14	-0.0448057	-0.312083	0.000850364	15.08	3.68188	-1.90061	-3692.92	-11541.9	0.000790249	3.48e-13	3.58445	15.8301	0.165806	4.13493	2.42857	2435.46	2.08594	-3034.51	-0.101491	-1548.69	-2.98e-13	2.21812	13.7918	2.28571	0.993587	0
1430	1580.13	-0.0618746	-68.309	11.4513	0.752167	0.99193	0.00576629	0.781475	0.496438	2.58897	2.31622e+07	1.83176	-612.468	-0.533487	-54.228	0.000156354	-0.0561631	0.0070515	15.6583	3.81956	-0.00932516	-441.723	-26.7822	0.013138	3.11e-14	3.57867	16.3819	0.158542	4.63949	2.95652	482.491	-0.440294	-363.123	0.140386	4.15478	-3.38e-14	2.22968	13.7742	2.8	0.995128	0
1418	1649.62	-0.274985	-766.266	15.5406	0.832081	0.992549	0.00349796	0.857951	0.23425	2.63447	2.41271e+07	0.504875	-470.699	-0.0727499	-12.7954	-0.016602	-0.0577456	0.0105101	15.9074	3.73957	1.27873	-511.389	-29.5365	0.00832081	7.02e-14	3.56629	15.5208	0.155953	4.48358	2.71429	483.637	-0.238219	-293.521	0.136758	6.1931	-3.2e-14	2.2355	13.7147	2.5	0.996001	0
1626.3	2651.83	-0.652908	-64677.2	442.163	0.647627	0.976308	0.0011801	0.80086	0.00829844	2.76848	122618531	-40.9533	-2091.72	0.0484403	228.995	0.0511647	-0.375521	0.00189999	18.9079	2.65354	-57.3645	-1678.65	2360.64	0.00204882	2.1e-13	3.56453	18.8104	0.169404	4.98194	3.16667	1171.28	29.4078	-1489.85	-0.29095	-1429.73	-1.74e-13	2.3622	11.6292	2.5	0.987283	0
916	1590.9	0.302145	15687.5	323.74	0.660174	0.984428	0.000445546	0.742341	0.0433882	4.00846	6.38818e+08	14.8057	-2370.51	-0.237564	-5405.83	-0.0596405	-0.19698	0.000614672	14.6401	3.71974	-6.84547	-2061.89	-7049.03	0.00104991	1.51e-13	3.50623	15.7995	0.156804	4.29198	2.78125	1481.16	-12.0481	-1385.69	0.0537158	259.464	-1.55e-13	2.2011	13.8937	3	0.992213	0
1234	1636.68	0.675478	6578.56	164.344	0.560363	0.991024	0.000766155	0.693468	0.115943	3.24988	3.99065e+08	20.2833	-4781.87	-1.38204	-7227.84	-0.0645542	-0.119329	0.00033803	14.6337	3.77442	11.8425	-1365.28	-1363.34	0.000950598	1.24e-13	3.52908	15.3312	0.143696	4.25272	2.61538	1410.89	-6.12067	-1491.16	0.0852854	161.964	-1.24e-13	2.2004	14.2866	3.57143	0.993769	0
1050	1525.41	-0.0210949	-2439.82	152.706	0.673987	0.986789	0.000549543	0.847727	0.172951	2.93373	8.9682e+08	7.6681	-1811.5	-0.150487	-905.009	0.0281761	-0.0660195	0.000453451	17.0975	3.62728	4.71449	-1679.29	-1074.56	0.00056126	1.62e-13	3.55606	16.4854	0.139789	4.48689	2.43182	882.548	0.398069	-908.43	0.0593469	82.0628	-1.03e-13	2.23679	14.0981	3.57143	0.993318	1
804.9	1482.87	-0.169305	-12890.8	208.648	0.725376	0.985323	0.000656792	0.777657	0.0308794	3.11469	197893399	8.12532	-1651.18	-0.445822	-3411.17	0.0174931	-0.187256	0.00107831	15.6505	3.51109	-0.498959	-1204.73	-1462.52	0.00154419	9.59e-14	3.53749	15.7352	0.15289	4.38839	2.66667	1067.72	1.94728	-1016.37	0.00686759	22.1426	-9.15e-14	2.23352	13.2431	2.5	0.991161	0
739	1558.78	1.34459	216602	731.443	0.613584	0.97676	0.000516807	0.789791	0.0315221	5.48064	8.56391e+08	22.9777	-3581.39	0.0285738	-8860.11	0.0280552	-0.288064	0.000627122	15.2606	3.53409	11.1414	-3272.46	-1939.58	0.00067235	5.4e-13	3.59067	15.8609	0.146639	4.35894	2.61538	3615.88	-21.5869	-2970.38	-0.0349725	-1048.34	-2.88e-13	2.16252	14.8566	2.875	0.990728	0
1268.5	2027.89	-0.394775	-26956.6	321.894	0.677304	0.987843	0.000410114	0.749931	0.0297497	3.38811	5.3723e+08	0.99265	-2585.1	-0.0723372	-712.307	-0.00253652	-0.159069	0.000490113	16.9984	3.66928	-16.2871	-1808.51	-1042.02	0.00102877	1.97e-13	3.57161	17.0085	0.159764	4.79354	2.81818	2501.01	-4.679	-1362.93	0.168371	669.785	-1.65e-13	2.21677	13.6282	2.71429	0.992874	0
1228.4	2066.83	-0.133598	-19002.7	271.207	0.772752	0.989305	0.000468166	0.836638	0.0185683	3.40856	368986848	12.9158	-1520.43	-0.164074	-1823.82	0.000298685	-0.178516	0.00114187	15.3555	3.42258	7.96006	-2319.02	-2520.18	0.00374716	1.85e-13	3.61559	15.9016	0.159052	4.38355	2.92	1255	-0.411043	-1203.53	0.114822	407.688	-1.15e-13	2.2262	13.7194	3	0.994544	0
1295.6	1637.03	1.26941	10615.4	169.015	0.479958	0.987209	0.0010674	0.67385	0.115108	2.89437	2.94795e+08	26.1866	-2304.98	-0.734099	-5156.31	-0.0672008	-0.170194	0.000668731	13.7737	3.04491	16.0623	-2238.37	-3300.04	0.000691053	1.72e-13	3.50111	14.0668	0.151522	3.92371	2.35	2198.39	-7.23543	-996.078	0.652178	884.262	-1.39e-13	2.19052	14.2264	2.5	0.993037	0
1461.4	2213.8	-0.471589	-26742	258.786	0.70018	0.986868	0.000568111	0.771275	0.0219314	3.16427	2.75722e+08	1.3208	-1449.04	-0.120848	-1114.17	0.000917947	-0.180205	0.00114373	15.7162	3.6897	-24.831	-1504.05	196.94	0.00102907	1.56e-13	3.57387	17.2159	0.167893	4.86289	3.51613	1157.14	-6.35023	-1045.5	0.0472227	172.756	-1.21e-13	2.21208	13.6718	2.2	0.991844	0
1137.4	1667.72	-0.0883461	-3015.22	110.571	0.781495	0.98956	0.000680259	0.797649	0.0596768	2.9778	2.03174e+08	1.82705	-1262.75	-0.273351	-857.337	0.0470166	-0.0966538	0.00343374	16.5314	3.46458	0.0421086	-1065.97	-242.137	0.00145334	9.06e-14	3.55741	15.9031	0.149559	4.36896	2.57143	689.734	-1.85731	-633.484	0.0507077	44.1133	-1.01e-13	2.22055	13.7609	2.71429	0.994446	1
1405.7	1631.05	-0.965375	-1891.76	10.7511	0.861455	0.992366	0.00554887	0.904386	0.181538	2.57166	1.3036e+07	1.78699	-324.922	-0.254994	-21.4331	-0.0309739	-0.0587595	0.0282691	15.6391	3.30056	-1.24478	-298.354	-10.5494	0.0349942	3.11e-14	3.58455	16.5482	0.155119	4.23536	2.60714	259.338	0.438193	-247.326	0.105532	2.16594	-2.71e-14	2.24202	13.487	2.5	0.995692	0
917.8	1806.34	0.012715	1276.21	243.032	0.826234	0.989588	0.000345715	0.837857	0.0338692	3.89	5.62205e+08	14.3283	-1830.05	-0.293723	-3232.39	0.0711633	-0.123059	0.00059556	17.2258	3.81851	2.8427	-1424.87	-1172.45	0.000879652	1.62e-13	3.58599	16.3367	0.150219	4.42594	2.15385	1162.74	-2.62988	-1183.22	0.0218612	104.603	-1.72e-13	2.22123	14.1419	2.5	0.994507	0
1193.4	1884.19	-0.43352	-32874.1	221.022	0.745606	0.988023	0.000438339	0.817683	0.0431597	3.36081	4.81565e+08	-4.00024	-1952.03	-0.240953	-2523.62	-0.0485163	-0.120414	0.000578466	15.4931	3.93453	8.22944	-1745.56	-1493.55	0.000639255	1.47e-13	3.50065	15.0247	0.151824	4.46799	2.36364	1305.98	-6.13493	-1037.77	0.0727884	136.019	-1.35e-13	2.21184	13.9617	1.85714	0.994869	0
802	1637.8	0.256033	21576.1	625.533	0.54077	0.975497	0.000218232	0.570577	0.104285	3.65768	2675525869	22.7228	-3032.06	-0.234915	-8422.5	0.0121668	-0.136909	0.000281127	16.2664	3.64115	22.6768	-2690.38	-3266.56	0.000309552	3.84e-13	3.5592	16.0919	0.141003	4.4157	1.82759	1927.36	-7.08728	-2001.59	0.0687474	715.124	-1.85e-13	2.21541	14.2079	2.5	0.988973	0
829	1535.53	-0.159162	-13126.1	295.859	0.65054	0.981074	0.000410076	0.723799	0.065367	3.13525	6.4957e+08	15.5727	-2135.52	-0.233631	-2777.87	-0.0210615	-0.139698	0.000507974	15.3766	3.45949	6.49493	-2319.63	-1734.36	0.000467482	1.92e-13	3.57757	16.1741	0.150116	4.39689	2.5	1654.77	-10.4981	-1314.65	0.107669	463.779	-1.46e-13	2.1953	14.2673	2.5	0.99172	0
1421	1651.99	-0.159042	-383.879	15.5004	0.819559	0.990651	0.00345769	0.830936	0.443585	2.5402	4.29133e+07	1.7121	-425.232	-0.159131	-16.5947	0.012956	-0.0470533	0.0112993	16.1151	3.62757	1.78321	-401.145	-24.0271	0.0136921	4.17e-14	3.60355	16.6509	0.14636	4.63792	2.25455	383.873	-2.38913	-264.514	0.138356	6.07563	-3.42e-14	2.1938	14.6048	2.09091	0.995072	0
792	1558.61	0.496939	40160.2	502.676	0.613001	0.979022	0.000355854	0.646261	0.0640412	3.94705	1008439535	31.2895	-2590.18	-0.283135	-8854.25	-0.0228534	-0.218225	0.000495543	15.6671	2.64208	18.6589	-2369.76	-7766.65	0.000557545	2.49e-13	3.60237	15.6983	0.157332	4.46846	2.5	2365.7	-1.91713	-1821.22	0.141644	1211.28	-1.94e-13	2.23201	13.7327	2.2	0.989753	0
878	1482.6	0.111637	2358.6	179.113	0.742015	0.990261	0.000522635	0.761321	0.0610786	3.13079	3.4474e+08	5.28279	-2172.39	-0.298034	-1733.81	0.0385071	-0.126149	0.000566044	16.574	3.992	1.98899	-2002.4	-1345.79	0.000612645	1.83e-13	3.64375	17.3288	0.151367	4.72196	2.8125	1958.92	-4.21317	-1353.5	0.230863	343.541	-1.92e-13	2.20529	14.2839	3	0.992023	0
1451	1949.45	-0.0133309	-534.912	136.263	0.703421	0.988336	0.000709454	0.728197	0.062384	3.61852	1.89965e+08	3.60448	-1195.94	-0.21448	-600.861	-0.0463602	-0.109936	0.00125318	15.0866	3.46858	-10.0274	-1053.19	-673.821	0.00168755	1.62e-13	3.57717	16.3689	0.162881	4.41221	3.03571	1154.72	-4.80992	-937.379	0.0750066	84.9818	-9.24e-14	2.20762	13.7802	2.2	0.995353	0
931.9	1557.9	0.215597	6190.05	335.694	0.590205	0.980864	0.000403214	0.727765	0.0742104	3.38473	9.2078e+08	12.1276	-2073.63	-0.142975	-3292.7	-0.0263803	-0.16529	0.000533985	15.7477	3.70103	7.73899	-1790.78	-2876.48	0.000693101	1.58e-13	3.51293	15.5351	0.1469	3.95926	2.34483	1599.79	-5.30756	-1319.04	0.0933254	381.233	-1.56e-13	2.21333	14.0615	2.66667	0.990776	0
1391	1587.32	-0.429645	-589.846	13.0886	0.800533	0.994732	0.00496271	0.827183	0.188577	2.58012	1.59836e+07	0.486934	-730.487	-0.454747	-33.3395	-0.019888	-0.0574215	0.00491302	15.788	3.36371	-2.11122	-1098.26	-791.116	0.00572338	4.8e-14	3.55161	16.5989	0.154462	4.39401	3.06897	692.143	-0.586482	-314.78	0.552905	13.2172	-2.75e-14	2.22341	13.6481	2.2	0.995883	1
1336	1556.31	-0.405038	-814.886	15.7677	0.801946	0.990464	0.00392934	0.853941	0.422619	2.50892	3.11021e+07	2.05879	-372.703	-0.146445	-13.5957	0.00019301	-0.0415749	0.0167081	16.0282	4.39623	-0.482968	-1453.64	-672.396	0.00129689	4.93e-14	3.60041	16.5085	0.154788	4.70475	2.59574	306.888	-0.844912	-261.428	0.0784307	4.32569	-3.29e-14	2.21413	14.0882	3	0.995477	0
735.1	1414.56	0.681356	34408	403.398	0.602738	0.984201	0.000443099	0.662896	0.0665788	4.49732	7.28637e+08	34.9001	-2817.15	-0.509393	-13510.1	-0.0224387	-0.205985	0.000502619	14.5827	3.69319	18.8946	-2026.24	-7130.49	0.000684036	3.73e-13	3.54666	15.6625	0.149505	4.0294	2.60714	1780.8	-0.432003	-1694.85	0.22772	1362.68	-1.53e-13	2.2268	13.6148	3.25	0.991214	0
1677	2426.34	-0.0751334	-4204.5	127.035	0.871412	0.990521	0.000584077	0.886322	0.0272774	2.95667	1.89961e+08	-4.27644	-954.372	0.00229098	-14.6164	0.0121752	-0.135987	0.00229278	16.7007	3.68456	-1.12061	-969.05	-48.8478	0.0051168	1.08e-13	3.56795	16.4489	0.148619	4.31789	2.5	615.935	-4.44754	-667.401	0.0125692	6.05814	-8.17e-14	2.20756	13.9102	2.8	0.994983	0
998	1875.16	0.026116	2574.71	238.129	0.830998	0.9892	0.000386592	0.844158	0.029264	3.60637	4.50806e+08	12.7971	-2067.56	-0.519074	-4389.45	-0.0184256	-0.142509	0.000595793	14.8167	3.61334	8.17156	-1970.15	-3836.64	0.000594154	1.88e-13	3.52504	15.1422	0.14811	4.23968	2.18182	1741.39	-3.08821	-1935.91	0.241008	681.136	-1.6e-13	2.22091	13.886	2.28571	0.995173	0
834	1375.8	0.194567	2999.64	279.92	0.521359	0.978456	0.000449384	0.552358	0.115172	2.97051	7.29839e+08	7.04589	-1789.09	-0.188203	-2040.12	-0.0399905	-0.1242	0.000585882	15.7323	3.64258	3.08564	-1771.2	-1533.09	0.000584766	2.11e-13	3.53936	15.6755	0.153251	4.21219	2.38462	1580.08	-5.39947	-1173.34	0.131438	477.033	-1.4e-13	2.21008	14.0417	2	0.989883	0
940	1571.85	0.205869	8183.86	201.173	0.758553	0.985863	0.000610872	0.821876	0.0421825	3.31306	282313971	19.3195	-1685.67	-0.351867	-3720.31	0.0466481	-0.191121	0.00104548	15.8674	3.31741	8.57083	-1043.47	-603.955	0.00177007	1.02e-13	3.59957	15.9648	0.151025	4.15616	2.35	969.026	-7.71877	-886.619	0.0944242	133.833	-9.41e-14	2.18478	14.2387	3	0.991714	0
887	1681.12	0.343875	28900.7	388.803	0.705744	0.980815	0.000379163	0.738054	0.0465382	4.14427	675128816	28.5194	-2483.8	-0.530752	-12047.2	0.00326311	-0.195959	0.000527155	15.4232	3.62993	12.7232	-2208.73	-8969.35	0.000594179	1.65e-13	3.50652	15.5122	0.149043	4.18303	2.54839	1874.04	-2.05148	-1308.78	0.269683	1367.82	-1.44e-13	2.22156	13.7349	2.2	0.989531	0
1335.9	2019.37	-0.268851	-15819.9	150.493	0.812301	0.989927	0.000502613	0.832611	0.0375692	3.27529	3.30443e+08	4.42027	-1601.67	-0.219825	-1072.63	0.0634944	-0.106926	0.000723218	17.5854	4.1043	-1.26132	-904.931	-370.536	0.00210545	1.16e-13	3.61286	17.0621	0.143514	4.69549	2.09091	765.377	-2.73783	-793.675	0.0802726	64.0958	-9.41e-14	2.22804	13.9084	2	0.994569	0
1459.3	2240.56	-0.929485	-74500.3	211.199	0.790859	0.988355	0.00071501	0.846212	0.011704	3.07975	177637877	-8.12678	-1479.73	-0.0656783	-1252.68	0.0536972	-0.200514	0.00119442	17.09	3.38158	-8.24994	-1078.86	827.847	0.00178836	1.37e-13	3.5899	17.3697	0.15495	4.82191	2.66667	885.452	-1.85659	-963.611	-0.0165009	-22.7367	-8.08e-14	2.21644	13.5487	1.75	0.993341	0
1512.2	1615.4	0.420877	56.2081	11.4966	0.482506	0.982695	0.00882444	0.501546	1.35757	2.53116	1.83053e+07	3.63069	-678.856	-0.485829	-39.7647	-0.0751173	-0.0629591	0.00473946	14.0791	3.74644	1.81284	-306.227	-16.4076	0.0239731	2.62e-14	3.43685	14.3223	0.152136	3.6823	2.09091	361.143	-2.14117	-315.469	0.140244	4.61366	-3.42e-14	2.2028	14.0023	1.75	0.986688	0
1090.5	1953.67	0.0440812	1311.76	450.721	0.652321	0.979191	0.000477927	0.696209	0.027599	3.64442	4.6635e+08	1.70449	-2188.37	-0.0653387	-3156.39	-0.00613535	-0.257007	0.000813047	16.1025	3.96415	4.92327	-1829.37	-5523.55	0.000997057	1.53e-13	3.55954	16.3817	0.149207	4.40667	2.23529	1507.67	5.30948	-1517.81	-0.0637592	-489.094	-1.58e-13	2.25335	13.0315	3	0.98774	0
787	1470.12	-0.122118	-9240.16	220.315	0.719547	0.984831	0.000505209	0.774036	0.046128	3.27763	3.58512e+08	8.17865	-1792.45	-0.140173	-1493.5	-0.0113613	-0.144507	0.000687103	15.6484	3.40624	8.13872	-2802.31	-2862.55	0.000501936	1.33e-13	3.55622	15.2027	0.148959	4.05189	1.75	1279.66	-5.10986	-1086.21	0.139409	321.413	-1.37e-13	2.22108	13.9442	2.2	0.992648	0
1275	1890.2	0.358658	13003.2	215.603	0.712432	0.990231	0.000534121	0.77596	0.044755	3.80209	4.563e+08	2.48644	-2754.12	-0.330052	-3537.78	-0.00358718	-0.142386	0.00051926	16.8363	3.68164	2.09322	-3308.42	-3026.95	0.000395954	3.13e-13	3.61947	16.4134	0.155075	4.61117	2.26667	2063.58	1.02357	-2473.74	-0.237068	-242.814	-2.2e-13	2.24065	13.8902	2.5	0.995456	0
497.6	1279.19	0.61868	62167.7	321.814	0.761736	0.98697	0.000666362	0.829189	0.0259906	4.61779	252518922	25.7981	-2773.43	-0.875556	-14274.9	-0.00633386	-0.267201	0.000926961	14.3448	3.91613	33.3824	-1976.1	-4957.98	0.0010919	1.17e-13	3.59419	14.2119	0.154375	3.75127	1.48	1637.42	-13.6118	-1202.39	0.28481	1342.57	-1.71e-13	2.17615	14.4818	3	0.991105	0
931	1861.62	-0.0940742	-17038.6	310.843	0.793362	0.984708	0.000666805	0.828602	0.012287	3.91406	1.4399e+08	-4.48681	-1514.69	-0.200757	-1668.58	0.0194273	-0.24189	0.00142993	16.1127	3.27761	20.6517	-1708.34	-2883.32	0.00142966	1.81e-13	3.63471	16.8211	0.140643	4.57918	2.36364	1158.2	-2.97344	-1069.95	0.0491221	177.163	-1.05e-13	2.23214	13.698	2.8	0.990733	1
1376.8	2044.42	-0.413426	-19533.7	192.973	0.725655	0.984805	0.000702018	0.772193	0.0269441	3.41856	1.91165e+08	-10.1088	-983.029	0.159573	1268.06	-0.00502707	-0.184237	0.0022695	15.993	3.5	-2.77266	-1050.71	-548.225	0.00195131	1.65e-13	3.52605	15.7513	0.155233	3.92866	3.04545	870.026	5.81361	-849.951	0.0207901	20.2464	-9.59e-14	2.25214	13.2234	2.5	0.992431	0
1884	2404.33	-0.573587	-13004.2	94.9173	0.801892	0.993396	0.00109244	0.865676	0.0172046	2.87817	7.06959e+07	7.02496	-1081.91	-0.0391247	-64.4709	-0.0125872	-0.149676	0.00189523	15.2027	3.24022	7.21437	-943.146	-742.757	0.00240434	7.55e-14	3.5721	14.381	0.169145	3.91908	2.15385	977.678	-7.64398	-924.623	0.31718	208.711	-7.82e-14	2.19181	14.0304	2.5	0.995839	0
0	0	0	0	0	1	1	1	1	0	0	0	0	0	0	0	1	0	76.4752	76.4752	-3.2e-16	0	0	0	76.4752	0	0.773344	76.4752	0.0139414	1041.32	1	0	0	0	0	0	0	1	76.4752	1	1	0
1840.3	2335.65	-0.226567	-4615.05	127.214	0.713403	0.988	0.000857068	0.7886	0.0351294	2.9566	1.17878e+08	0.50481	-1043.44	-0.0332291	43.4644	-0.0257421	-0.138112	0.00182922	15.4078	3.72565	-19.4343	-828.582	84.4232	0.00275563	1.08e-13	3.60853	17.0698	0.182107	5.23656	3.20588	784.92	0.741409	-843.602	-0.0330076	-21.3881	-1.01e-13	2.22901	13.2822	3.7	0.994282	0
937.2	1915.29	0.0492857	-5864.46	423.113	0.757071	0.980893	0.000497244	0.804538	0.0193647	3.7246	3.40389e+08	7.73269	-2661.34	-0.445427	-9794.89	0.0664935	-0.24081	0.000763529	16.7199	4.10347	22.1499	-2005.84	-9203.32	0.000945819	1.72e-13	3.59632	16.0756	0.150857	3.80583	1.91304	1543.48	1.00735	-1395.4	0.0897005	415.596	-1.37e-13	2.22989	13.5438	2.5	0.990045	0
1424.4	2150.33	-0.406254	-21873.9	230.585	0.738253	0.98742	0.00052273	0.818906	0.0225713	3.28122	2.79716e+08	-4.67703	-1337.95	-0.116645	-409.521	0.0409564	-0.15139	0.00124246	17.0938	3.71131	-9.75026	-1668.82	-2056.08	0.00100108	1.71e-13	3.56718	16.9614	0.166014	4.54506	3.18182	1209.24	-0.27137	-1050.56	0.0752855	254.172	-1.42e-13	2.23089	13.7159	2	0.992709	0
1450	1614.01	-0.0650734	-80.5788	11.6603	0.768415	0.989672	0.00537694	0.797487	0.470373	2.55601	2.55937e+07	2.70335	-461.142	-0.212918	-28.9729	0.0157805	-0.0502013	0.0111278	16.1748	4.19843	-0.865038	-703.21	-168.524	0.00609607	6.75e-14	3.519	16.2217	0.148114	4.3028	2.35	344.42	-1.07212	-264.279	0.12102	3.26774	-4.09e-14	2.19896	14.3967	3.4	0.99535	0
1114.8	1747.9	-0.0323428	-3048.86	168.338	0.772485	0.986748	0.000586708	0.812847	0.0377746	3.37268	2.3939e+08	5.848	-1233.3	-0.177155	-1061.75	0.034754	-0.138427	0.00128413	16.458	3.67158	6.35829	-2432.15	-4942.01	0.00362174	3.09e-13	3.59617	16.5097	0.142997	4.62572	2.42857	1153.26	-3.71312	-801.462	0.18138	267.635	-8.44e-14	2.22199	13.6214	3.18182	0.992469	0
858	1475	0.685692	35933.4	326.811	0.647692	0.980134	0.000780198	0.721071	0.0436466	4.26046	2.35998e+08	8.77257	-3001.11	-0.42899	-7740.25	-0.0543683	-0.291674	0.000992826	14.4142	3.85123	6.60702	-1680.85	-3885.69	0.00128068	1.56e-13	3.52056	14.2737	0.163998	3.75693	2.35	1416.52	-4.58236	-1096.42	0.198651	892.298	-1.46e-13	2.22247	13.3218	2.5	0.986223	0
1196	2160.65	-0.458054	-66996.2	237.956	0.825405	0.988354	0.000617938	0.85204	0.0116385	3.00126	136800846	-2.88046	-1256.84	-0.187721	-1006.72	0.01692	-0.178174	0.00148204	16.7081	4.09114	4.03862	-1444.73	-1921.78	0.00131924	1.05e-13	3.69342	17.8847	0.153186	5.49189	2.60714	1092.54	-4.05425	-755.694	0.112592	93.2291	-8.88e-14	2.22211	13.2797	3.25	0.991936	0
2201.2	2912.99	-1.23924	-66414	142.357	0.82294	0.990966	0.00138488	0.887224	0.00826481	2.57171	9.36849e+07	-11.9724	-1293.5	-0.0564035	-1184.64	0.00264824	-0.21217	0.00194835	17.4429	3.31164	-13.2691	-1372.74	-2609.67	0.00193069	8.53e-14	3.51364	16.3112	0.179617	4.48289	3.36842	986.128	-1.29808	-825.313	0.19773	162.241	-8.17e-14	2.22975	13.2511	3.4	0.994263	0
1401.4	2131.38	0.0583518	15995.7	308.651	0.750346	0.984714	0.000693771	0.819549	0.0142473	3.56786	2.02059e+08	5.03719	-2045.63	-0.154292	-1528.88	-0.0214901	-0.254603	0.0010976	15.2304	3.2728	-28.3046	-1654.6	-3053.82	0.00135658	1.69e-13	3.59386	17.4104	0.171058	4.70331	2.875	1223.2	-4.29336	-1380.49	0.0790062	244.429	-1.07e-13	2.2158	13.3668	3.4	0.991852	0
1174	1761.09	0.199585	2850.73	323.043	0.522314	0.986501	0.000775926	0.629439	0.0300138	3.25969	2.32843e+08	1.60253	-1715.74	-0.079599	-814.699	-0.0237249	-0.274087	0.00153844	15.0727	3.18083	-5.99711	-3979.82	-12441.3	0.000913456	1.81e-13	3.56272	15.2528	0.163651	3.89275	2.2	1808.37	5.75676	-1777.08	0.0222622	397.686	-1.99e-13	2.25302	13.1779	1.75	0.988654	0
1443.8	2282.06	-0.311913	-38926.4	180.222	0.830267	0.990858	0.000764574	0.919814	0.013255	3.09351	1.2436e+08	-2.0455	-2526.82	-0.418231	-3952.76	0.0105858	-0.174193	0.000944004	15.2797	2.59491	-4.58687	-2960.61	-7621.44	0.000886505	1.81e-13	3.58071	16.405	0.163425	4.63273	2.57895	1538.58	0.428124	-1295	0.25299	582.755	-1.6e-13	2.22908	13.4255	1.75	0.994672	0
1021.4	1574.31	0.373871	15059.7	209.443	0.675265	0.985126	0.000650228	0.718184	0.047195	3.49438	220116490	10.9378	-1649.17	-0.323214	-2544.79	-0.00336407	-0.158532	0.000934127	15.0779	3.95006	-4.14432	-1776.72	-3253.8	0.000863916	1.17e-13	3.55738	15.9702	0.155479	4.54126	3	902.058	-3.61776	-800.754	0.0957284	241.669	-1.05e-13	2.23919	13.2687	2.2	0.991359	0
827	1533.66	0.112393	6350.99	280.086	0.698401	0.98452	0.000610373	0.772614	0.0255523	3.91912	2.25253e+08	12.6992	-1329.43	-0.234404	-2397.03	0.0358368	-0.202983	0.0015418	16.698	4.08955	-15.9194	-1500.85	-2780.25	0.00134494	1.81e-13	3.5935	17.3679	0.154429	4.37615	2.82609	1095.04	0.429294	-1044.62	0.0574269	172.492	-1.14e-13	2.24534	13.1491	1.75	0.991117	0
1073	1714.18	0.00444324	-4540.36	165.693	0.745137	0.986815	0.000749122	0.785906	0.0376019	2.92717	1.73027e+08	10.4068	-1468.43	-0.409363	-2618.96	0.0254519	-0.180961	0.00118549	15.9831	3.70499	1.37141	-1419.07	-1617.09	0.00133374	1.4e-13	3.53371	14.8859	0.16481	3.72165	2.44444	1310.31	0.271145	-891.289	0.264203	323.832	-8.53e-14	2.21976	13.277	2.33333	0.991999	1
1047.6	1972.98	0.0620873	5429.3	411.078	0.73926	0.980253	0.00064745	0.785325	0.0155893	3.56558	2.4352e+08	-8.59358	-1608.12	0.0378084	-445.239	0.0470599	-0.301111	0.00138026	17.5202	3.24022	-0.219196	-1743.38	-2329.14	0.00132094	1.53e-13	3.60656	15.882	0.161857	4.5959	2.83333	1048.18	-10.4983	-1197.95	-0.0123472	-0.0448468	-1.21e-13	2.20444	13.7192	2.8	0.990164	0
1608.1	2252.52	-0.215584	-7269.32	285.401	0.627862	0.986678	0.000577489	0.747248	0.0259666	2.97766	281414350	-22.694	-2122.97	0.0972925	-26.9714	0.0361557	-0.200935	0.000785741	17.538	3.34446	-13.108	-3015.8	605.65	0.00067247	1.99e-13	3.59872	17.9539	0.146831	4.96438	2.89474	1998.93	-5.60335	-1312.4	0.0712889	166.52	-1.71e-13	2.21642	13.8057	3.5	0.990372	0
830	1222.05	0.0779196	552.749	136.587	0.569288	0.987598	0.00106686	0.727859	0.042572	3.04024	1.23782e+08	17.5803	-1470.71	-0.332978	-1542.81	-0.0564865	-0.154463	0.00114785	13.4055	3.25	-1.26452	-2248.64	-3725.15	0.000861543	1.21e-13	3.56669	15.4538	0.178255	4.20718	2.81818	963.208	1.51014	-1077.18	0.0141668	92.2603	-7.9e-14	2.24037	12.6614	2	0.992672	0
1261.6	2130.87	-0.535567	-59792.7	235.689	0.803412	0.988621	0.000448815	0.845369	0.02289	3.06338	4.12263e+08	-4.32442	-2177.54	-0.198066	-1794.34	-0.0376844	-0.158342	0.00061184	16.3756	3.70809	-2.69673	-2245.14	-930.541	0.000590268	2.95e-13	3.56258	16.0848	0.159418	4.37614	2.67647	1041.13	-0.0700263	-1061.52	0.0134728	-1.77064	-1.23e-13	2.23414	13.2883	2	0.994876	0
1523	2201.17	-0.418699	-20757.6	197.655	0.732617	0.986284	0.000661757	0.764964	0.0239137	3.26231	1.93288e+08	8.07712	-1358.75	-0.230053	-1496.75	-0.00173743	-0.168186	0.00125847	15.6588	3.57243	-11.5006	-1344.55	-1222.43	0.00131263	1.58e-13	3.62316	17.7002	0.153723	4.8153	3.68421	916.932	-1.89675	-892.24	0.0493434	85.9295	-9.06e-14	2.20691	14.0242	2.5	0.993182	0
1556	2321.49	-0.237157	-16100.9	324.564	0.679432	0.98144	0.00083658	0.761539	0.0147188	3.5027	1.65318e+08	15.191	-1345.69	-0.24509	-2965.81	0.022377	-0.311633	0.00350011	16.0291	3.78714	3.14056	-1946.92	-5642.4	0.00150735	1.35e-13	3.46547	15.4199	0.162275	4.04578	2.38462	1235.74	-12.8291	-1152.23	-0.0462796	-191.349	-1.31e-13	2.1883	13.7249	2.8	0.990436	0
1132	1656.64	-0.170175	-4457.07	192.716	0.605549	0.982817	0.000663313	0.679425	0.0530126	2.95256	2.57865e+08	-8.4145	-1627	0.0506256	179.329	-0.0424274	-0.161195	0.000887223	15.9269	3.43872	-6.15658	-1319.86	-385.966	0.00114268	1.15e-13	3.52099	15.8823	0.17136	4.11137	3.0625	1157.16	-4.78105	-1035.72	0.0230068	13.8985	-1.1e-13	2.22841	13.4784	2.8	0.990663	0
1391.6	1846.54	-0.325323	-4552.52	157.387	0.57808	0.981009	0.00123761	0.73274	0.0274107	2.89411	7.5569e+07	-3.78434	-1070.02	-0.0964728	-831.037	0.000460581	-0.2271	0.00367135	16.1407	3.32193	-8.24686	-1050.21	-533.985	0.00288002	1.07e-13	3.49559	15.2219	0.167378	3.8658	2.5	990.909	-7.20658	-859.445	0.141547	249.537	-1.47e-13	2.18799	13.7566	2	0.988963	1
1735	2368.52	-0.344377	-17911.9	141.958	0.794688	0.989631	0.000668258	0.829082	0.0273913	3.1023	1.98445e+08	12.63	-1116.28	-0.200786	-944.674	-0.053225	-0.148724	0.00229385	14.8112	3.68418	-3.62871	-929.039	-307.3	0.00200586	1.44e-13	3.51602	15.5794	0.156224	4.19296	3.1	660.398	0.11114	-822.562	0.0271837	31.3893	-9.77e-14	2.22959	13.5317	2.2	0.994713	0
898.8	1521.05	0.693973	25379	520.219	0.436965	0.975788	0.000649391	0.554916	0.0620469	3.37669	4.57704e+08	26.2177	-2364.09	-0.355895	-14565.6	-0.0417132	-0.33565	0.000997831	14.5459	3.77356	36.4087	-2994.42	-8330.63	0.000883296	1.72e-13	3.5409	14.6623	0.152226	4.01138	1.81818	2564.3	-15.6835	-1628.81	0.331064	3376.54	-1.99e-13	2.18203	14.0939	3.25	0.981021	0
1008.6	1946.36	-0.164829	-21817	411.618	0.702264	0.978207	0.000481635	0.736564	0.0256548	3.39965	4.77417e+08	-3.4061	-2508.53	-0.233329	-2907.43	0.0133519	-0.253441	0.000724827	16.4687	3.73472	0.181216	-1763.34	-877.872	0.00094738	2.66e-13	3.57557	16.0034	0.158147	4.22075	2.38462	1228.46	2.722	-1437.98	-0.0303812	-89.2352	-1.78e-13	2.24574	13.3299	2.36364	0.988835	0
1089.6	1808.74	-0.520987	-34528.7	153.013	0.815476	0.98817	0.000925586	0.848634	0.0131067	2.87837	7.25746e+07	4.86718	-1147.96	-0.321125	-1353.3	0.0415513	-0.178626	0.00195039	15.8399	3.08496	5.41011	-1309.29	-2162.68	0.0016937	1.05e-13	3.61369	16.6975	0.159746	4.56441	2.42857	974.262	-0.0908927	-749.765	0.0773632	78.7606	-7.73e-14	2.24006	13.5928	2.8	0.993107	0
1534.4	2124.54	0.218269	7183.97	210.134	0.700034	0.982469	0.000562044	0.731674	0.0544411	3.64369	3.50644e+08	9.15359	-1505.63	-0.13604	-1250.28	0.0103711	-0.16408	0.00100822	15.5944	3.63012	5.09889	-1808.56	-2104.44	0.000757891	1.3e-13	3.56196	15.8891	0.150312	4.12776	2.28571	1246.51	-6.5643	-1145.35	0.135715	255.947	-9.59e-14	2.21506	13.9756	2.2	0.991501	0
1077.8	1711.6	0.392801	11801.4	268.903	0.674457	0.99054	0.000721493	0.775151	0.0326787	3.59459	1.79746e+08	0.862254	-2210.19	-0.27323	-3061.43	-0.0355094	-0.201727	0.0061323	15.5207	3.32782	7.72873	-5041	-19298.7	0.000778595	3.2e-13	3.48688	14.5747	0.164784	3.96854	2.05	3317.02	-6.44435	-2916.91	0.428292	2018.12	-2.27e-13	2.20891	13.8563	2.5	0.991003	0
1118	1767.07	0.0170209	332.595	365.088	0.603828	0.980657	0.00056088	0.730356	0.0266772	3.50591	4.65717e+08	20.9908	-2947.02	-0.376565	-8291.54	0.0179043	-0.240219	0.000652421	14.5481	3.48171	13.0398	-2225.16	-6865.7	0.000803535	1.49e-13	3.52746	14.61	0.164277	4.14947	2.5	3363.16	-12.5641	-1755.23	0.749578	4365.64	-1.99e-13	2.18643	14.0548	2.2	0.990913	0
1350	1853.59	-0.102796	-2867.09	139.82	0.688014	0.985562	0.000626822	0.709227	0.0999261	3.00611	3.39986e+08	3.30431	-1184.38	-0.061217	-231.575	0.0491699	-0.0859093	0.00157656	16.8164	3.87016	0.574624	-1109.54	-411.491	0.00132565	1.56e-13	3.59435	17.0962	0.141848	4.60729	2.5	761.601	0.594014	-837.231	0.0201967	7.51175	-9.95e-14	2.22937	13.7588	3.25	0.991988	0
1512.8	2231.38	-0.240202	-13500.1	248.263	0.688119	0.98367	0.000585469	0.742854	0.0285482	3.06932	2.74432e+08	1.85816	-1393.75	-0.12089	-1253.82	0.0691315	-0.191065	0.00120888	17.87	3.89861	-21.0761	-1261	441.02	0.00132117	1.4e-13	3.60796	18.3493	0.16035	4.95848	3.25	890.937	-3.22929	-919.248	-0.0126114	-64.1574	-1.07e-13	2.22572	13.9707	1.85714	0.990868	0
1142	2041.2	0.394343	62334.2	419.815	0.760029	0.980997	0.00124177	0.82685	0.00907747	3.93478	1.27055e+08	21.7267	-1397.6	-0.103971	-1837.43	0.0777475	-0.432241	0.00477655	16.7021	2.52164	4.43062	-1514.92	-1609.1	0.00243185	1.72e-13	3.67441	17.1276	0.150459	4.48055	2.38462	1000.19	-6.70974	-1123.99	0.107074	361.334	-9.95e-14	2.23557	13.2936	3	0.988438	0
1867.9	2683.73	-0.548559	-34023.5	349.353	0.655388	0.976534	0.00101304	0.778622	0.0117947	2.84251	1.48182e+08	-17.3896	-2330.25	-0.261705	-9396.77	0.0564479	-0.330997	0.00187006	17.1146	3.75793	-13.6072	-1902.19	-1047.6	0.00165794	1.92e-13	3.68197	17.5632	0.173746	4.77689	3	1170.92	-2.72054	-1135.14	-0.013457	247.462	-1.01e-13	2.18489	13.3609	2.5	0.987221	0
1070.1	2197.35	-0.724399	-148169	345.393	0.809394	0.984183	0.000596409	0.849425	0.0102241	2.99014	2.43187e+08	-4.21143	-1735.63	-0.13743	-2836.03	0.00703585	-0.240011	0.00130739	16.2225	2.78064	-6.26061	-1946.91	-2405.84	0.00124303	1.67e-13	3.56798	16.6909	0.153589	4.43304	1.85714	1702.42	4.8475	-1640.19	0.0591705	549.371	-1.6e-13	2.23825	13.2263	3.4	0.991976	0
928.1	1608.31	-0.26631	-18299.5	287.706	0.659366	0.979661	0.000549806	0.717985	0.0335147	3.17017	3.35939e+08	14.9185	-2083.99	-0.229144	-3238.1	-0.0630146	-0.205831	0.000777622	14.5988	3.83487	-10.4078	-1495.41	-659.724	0.00104455	1.42e-13	3.5313	16.3544	0.158891	4.03774	2.92	1167	-6.60544	-1202.91	0.0284852	27.2467	-1.99e-13	2.20106	14.0981	2.5	0.98921	0
1099.4	2227.99	-0.568116	-109761	342.988	0.799182	0.984237	0.000570926	0.847927	0.0107158	2.94096	2.3456e+08	-5.27077	-1405.42	-0.00850377	-450.435	0.0182687	-0.23869	0.00148414	16.2243	3.90928	-30.6867	-1504.37	-1319.68	0.00129119	1.71e-13	3.68684	19.0129	0.163545	5.48092	3.34783	1367.81	-4.32156	-1201.61	0.0987555	450.882	-1.23e-13	2.19905	13.9181	2	0.990832	0
1313	2072.63	-0.198437	-20593.8	290.272	0.736017	0.98112	0.000806861	0.821137	0.0145309	2.94867	1.51006e+08	-5.53432	-1790.07	0.0287924	153.657	0.0229299	-0.283888	0.0014102	16.7751	4.02193	-10.9522	-1243.83	1425.33	0.00204339	1.15e-13	3.60305	17.4147	0.161306	4.28395	2.6	934.093	0.971697	-1180.48	0.0262776	89.0932	-1.03e-13	2.24227	13.1389	1.75	0.989506	0
1452	2008.34	-0.0123678	-1700.05	174.053	0.721646	0.986505	0.00057903	0.788976	0.048196	3.72951	2.72711e+08	15.1501	-1190.36	-0.218571	-884.494	0.0491561	-0.114563	0.00133096	16.23	3.82069	-3.62668	-1030.7	-132.834	0.0019562	1.51e-13	3.65864	17.6731	0.153817	5.01312	2.83333	1004.77	-2.78093	-862.929	0.102859	139.124	-9.06e-14	2.21904	13.6952	2.66667	0.99342	0
1497	2444.66	-1.04263	-129117	242.742	0.817713	0.989347	0.000652592	0.876235	0.00933029	2.7269	1.62042e+08	-13.5623	-1612.87	-0.245894	-1377.6	0.0232672	-0.164205	0.0010177	16.9635	3.80638	-28.2833	-1773.38	-1116.22	0.00103969	1.67e-13	3.67538	19.4051	0.159983	5.34902	2.92	1214.33	0.187456	-1045.42	0.136936	449.629	-1.51e-13	2.23574	13.4141	1.6	0.994474	0
1465.6	1601.24	-1.19012	-1165.39	13.208	0.754911	0.991229	0.00848563	0.817173	0.0925074	2.55243	4.92988e+06	1.13282	-284.206	-0.243125	-17.9608	0.0184638	-0.0639044	0.0345401	15.9841	3.41383	-5.02338	-292.891	-9.24537	0.0322238	4.22e-14	3.659	16.6226	0.18836	4.47367	3.04	218.941	2.48286	-259.054	-0.0332012	0.0753832	-2.49e-14	2.28159	12.1878	3	0.994602	0
967	1776.16	0.348869	36917.1	444.805	0.682339	0.978035	0.000508415	0.72369	0.0311776	5.04776	539798825	24.3421	-2592.52	-0.394126	-16600.2	-0.0479141	-0.290628	0.000827177	14.5633	4.16386	-2.84402	-2015.16	-1460.11	0.000858534	1.87e-13	3.55969	15.3423	0.162089	4.14685	1.875	1442.1	1.62307	-1225.18	0.112166	523.552	-1.51e-13	2.24538	13.3196	2.5	0.989202	0
846.8	1674.02	0.429634	34304.7	580.64	0.576111	0.979064	0.000399532	0.682369	0.0361449	4.16861	9.66592e+08	22.7943	-3687.92	-0.325307	-18702.6	-0.0439193	-0.277781	0.0005815	15.0591	4.09314	-6.72285	-3301.16	-8577.02	0.000541508	1.72e-13	3.57447	15.8411	0.159859	4.1142	2.4	2976.33	-8.19843	-2373.5	0.121278	1954.75	-2.91e-13	2.21835	13.5998	2.71429	0.990781	0
964	1610.08	0.0880359	5309.22	264.547	0.681899	0.985021	0.000523325	0.716464	0.0348333	3.35999	358398737	15.0049	-1807.98	-0.151177	-1819.28	-0.0302728	-0.172232	0.000764708	14.7324	4.16824	7.54568	-2328.37	-2058.66	0.000647694	1.55e-13	3.59466	15.5667	0.160915	4.33123	2.45714	1223.78	-4.22073	-1246.02	0.0943454	280.232	-1.47e-13	2.22187	13.5065	2.5	0.992993	0
958	2413	0.211588	90650.4	2245.13	0.622324	0.933252	0.00791224	0.861789	0.0230878	2.91457	2.8419e+08	-25.8678	-4109.44	0.199407	28758.5	0.0350626	-0.666322	0.0041238	16.6819	2.75	-3.42652	-3497.3	43653.2	0.00429357	3.8e-13	3.51745	16.7307	0.158073	3.75098	2	2396.62	0.1911	-3209.47	-0.684806	-45909.1	-3.55e-13	2.27987	12.3943	1.75	0.962902	0
1771	2414.16	-0.579878	-25937.3	247.146	0.678472	0.986773	0.000841604	0.85241	0.0134405	3.03233	1.68351e+08	-3.66628	-1556.92	-0.0905664	-1143.39	-0.0196584	-0.27283	0.0014914	15.5882	3.97542	-14.3644	-1629.27	-854.11	0.00134905	1.02e-13	3.53409	16.5728	0.174531	3.97841	2.94118	1429.81	3.19474	-928.73	0.236666	417.788	-1.49e-13	2.22579	13.1961	2.2	0.993153	0
1152.4	1818.11	0.133742	5113.36	219.142	0.751069	0.986906	0.000802301	0.807113	0.0174564	4.17906	1.23981e+08	-1.0593	-1482.27	-0.0950258	-872.357	0.040421	-0.231999	0.00142295	16.4725	3.68354	6.36467	-2263.9	-5744.86	0.00114824	1.55e-13	3.63741	16.2398	0.161211	4.42374	2.41176	954.026	-7.88481	-837.484	0.114456	194.783	-1.1e-13	2.21309	13.5729	2.875	0.992205	1
766	1454.04	-0.0664618	-7278.24	277.508	0.65173	0.982269	0.000488111	0.693006	0.0462047	2.95927	4.72918e+08	8.41926	-2023.12	-0.211751	-2839.15	-0.0279156	-0.16863	0.000631765	15.0743	4.45006	6.22478	-1789.05	-1781.07	0.000712347	1.81e-13	3.50713	14.8402	0.166079	4.02579	2.76471	1493.72	-5.42802	-1160.55	0.0963663	315.96	-1.35e-13	2.22935	13.397	2.75	0.992045	0
1246	2128.5	-0.418672	-43524.4	252.034	0.790769	0.987523	0.000600127	0.843046	0.0131036	3.00154	2.14148e+08	12.75	-1559.08	-0.0787782	-1514.63	0.0995724	-0.204875	0.00115624	16.7747	3.87322	-14.2395	-1527.59	-2088.38	0.00113815	1.46e-13	3.70023	17.6232	0.165542	4.75057	2.78378	984.296	5.4505	-805.49	0.123904	141.987	-9.59e-14	2.2631	13.0639	2.28571	0.992598	0
1112.5	1734.84	0.441464	19672.6	383.546	0.551662	0.971037	0.00117045	0.6852	0.0254044	3.44901	168797231	29.3469	-1866.19	-0.450662	-7224.9	-0.0558518	-0.428136	0.00205269	13.3763	2.77178	31.5702	-1210.05	-3654.13	0.00321154	1.26e-13	3.61378	15.0076	0.163156	4.34723	2.28571	1148.15	-6.41197	-1147.67	0.122895	655.59	-1.65e-13	2.23496	13.6414	2.8	0.984596	0
1622	2267.33	-1.0203	-72764	158.18	0.815073	0.989945	0.000684095	0.899361	0.0189211	3.00123	1.59939e+08	9.56783	-1050.7	-0.192414	-739.114	0.0231334	-0.125101	0.0018674	16.2805	4.00163	3.45843	-1328.71	-428.188	0.001149	1.15e-13	3.62627	16.8794	0.148375	4.49028	2.11111	1096.61	1.65823	-805.55	0.0453935	57.5383	-1.06e-13	2.23721	13.3261	3.25	0.994046	0
801	1445.58	0.75507	47463.8	423.59	0.579104	0.981914	0.000374159	0.644135	0.0937773	4.67095	1121191138	29.5509	-3767.47	-0.524138	-13735.4	-0.0642092	-0.183844	0.000356894	14.4335	4.0429	18.6476	-2218.75	-4983.03	0.000481751	1.65e-13	3.49302	14.6065	0.152659	3.88756	2.24138	1705.55	-11.2151	-1541.26	0.162941	1095.1	-1.56e-13	2.19488	14.2973	3.25	0.990468	0
810	1382.35	0.549698	20515.2	322.314	0.561422	0.984818	0.000460761	0.717401	0.0613482	3.38916	5.43059e+08	11.0539	-1883.54	-0.244106	-2941.64	-0.0375861	-0.136219	0.000597839	14.9757	3.45826	17.7378	-3314.26	-12873.7	0.000381233	1.97e-13	3.54882	15.3833	0.146312	4.12697	2.32	1654.62	-7.56446	-1543.63	0.11336	584.874	-1.71e-13	2.22219	13.673	2.71429	0.992217	0
1067.2	1958.88	0.279725	34212.1	434.285	0.707272	0.977383	0.000590339	0.761597	0.0238254	3.91207	3.50823e+08	27.7052	-1874.76	-0.387057	-10031.8	-0.0128471	-0.301697	0.00123146	14.7632	4.31044	20.7841	-2255.85	-8480.56	0.00101504	2.2e-13	3.67908	16.6242	0.156922	4.9555	2.35	1352.25	3.29089	-1475.04	0.0158234	199.908	-1.51e-13	2.25044	13.0092	2.875	0.988731	0
830	1521.59	0.347058	14494.1	384.479	0.609869	0.97767	0.000474359	0.661359	0.0520424	3.74914	4.69676e+08	39.8802	-2355.67	-0.513697	-8470.87	-0.0194623	-0.207973	0.00117018	14.281	3.67327	11.7155	-2229.99	-7322.7	0.000703737	1.76e-13	3.54818	15.2937	0.150573	4.46775	1.75	1389.4	-10.486	-1292.95	0.0842333	561.704	-1.72e-13	2.22313	13.9194	2.5	0.98876	0
862	1513.06	0.507815	22031.9	355.997	0.603373	0.98004	0.000479816	0.666536	0.0631741	4.47794	476438691	26.379	-1675.26	-0.423626	-7678.67	0.00768158	-0.198577	0.00107628	15.4437	3.16117	19.8292	-1802.3	-3495.08	0.000783297	1.81e-13	3.53037	15.0355	0.153715	4.04228	2.05	1333.86	-8.22604	-1574.91	0.144511	784.102	-1.56e-13	2.20183	13.9225	3.14286	0.989906	1
879.6	1623.21	0.0756807	-6646.08	408.509	0.595848	0.97998	0.000467224	0.699211	0.0396843	3.1924	5.09698e+08	13.4678	-2434.59	-0.267589	-5443.32	-0.0605839	-0.244065	0.000698643	14.7711	3.85539	11.3147	-1899.59	-4455.62	0.00136369	1.49e-13	3.44944	14.4445	0.148899	3.78688	1.81818	1749.18	-12.0191	-1335.18	0.105435	556.466	-1.49e-13	2.18487	14.371	3.14286	0.990138	1
903	1458.4	0.83267	29937.5	401.742	0.468687	0.980471	0.000434763	0.559463	0.0944213	3.55616	1283670492	18.904	-3309.02	-0.374433	-13247	-0.0739983	-0.191354	0.000352608	14.5066	3.53485	19.181	-2373.15	-3537.68	0.000443084	2.01e-13	3.43197	14.3251	0.151824	3.73831	2.28571	2094.2	-2.36859	-1983.48	0.190668	1310.99	-2.01e-13	2.21882	13.919	2	0.989815	1
665.7	1354.44	0.704043	40990.3	413.744	0.600729	0.981547	0.000397059	0.68889	0.0680707	4.44187	8.90358e+08	29.1208	-2782.86	-0.488441	-12502.5	-0.0509974	-0.189803	0.000454972	14.2166	3.44225	20.7246	-2848.67	-10712.8	0.000435312	1.95e-13	3.47173	14.4715	0.15176	3.7099	2.5	2122.34	-7.90608	-1451.34	0.166892	1011.93	-1.69e-13	2.21186	13.9423	3.4	0.993403	1
771.8	1515.18	0.337031	11858.8	354.474	0.666279	0.976129	0.000673303	0.756531	0.0410962	3.42618	2.51154e+08	14.9493	-1761.95	-0.408838	-6582.5	-0.0292145	-0.282043	0.00123133	14.9868	3.1494	15.3206	-2342.31	-4980.17	0.0010233	2.63e-13	3.56176	14.8131	0.165042	4.11681	2.14286	1523.6	-12.4656	-1892.4	0.0339015	398.739	-1.85e-13	2.20011	13.7185	3.25	0.988259	1
963.4	1613.93	0.00722208	-5619	301.017	0.646634	0.984998	0.000474468	0.800649	0.0388049	3.25634	5.13341e+08	42.2616	-2608.33	-0.434778	-6601.93	-0.0253699	-0.192725	0.00056422	14.5192	4.17844	21.5712	-1727.31	-2980.75	0.000789355	1.39e-13	3.47379	14.3847	0.148598	3.99757	1.78261	1717.15	-8.94219	-1223.36	0.218904	819.038	-1.58e-13	2.19656	14.3358	3.14286	0.991791	1
931	1585.92	0.599192	34514.6	443.093	0.561841	0.972621	0.000691908	0.657941	0.0453624	4.46027	3.88617e+08	38.0513	-2559.4	-0.394015	-13068	-0.0830744	-0.340945	0.00101745	13.5908	3.12193	29.9868	-1975.51	-6950.16	0.00114785	1.79e-13	3.57901	15.3543	0.145765	4.05907	2.15385	2070.87	-16.0588	-1636.94	0.208731	1675.87	-1.71e-13	2.17947	13.8988	3	0.984418	1
1044	1682.65	0.403381	19601	361.918	0.578325	0.982707	0.000454408	0.694456	0.0579462	3.60657	5.13381e+08	10.9014	-1910.38	-0.344443	-4913.07	-0.00639426	-0.179936	0.000695225	15.9394	3.79622	3.62711	-2642.05	-5702.66	0.00053262	2.24e-13	3.51393	15.2869	0.153354	4.58234	2.875	1461.23	-4.78653	-1227.31	0.122059	552.141	-1.63e-13	2.22219	13.7311	3.14286	0.992354	1
925.2	1600.93	0.471617	12376.5	372.492	0.608654	0.985649	0.000552675	0.746766	0.037345	3.19329	3.3208e+08	28.16	-3199.17	-0.53062	-5979.17	-0.0635164	-0.20923	0.000793993	13.792	3.33718	6.50744	-4515.15	-13783.3	0.000607938	2.59e-13	3.55013	15.2804	0.155785	4.25299	2.125	2514.69	-6.91433	-2739.66	0.180108	1205.16	-2.59e-13	2.19658	14.0608	2.5	0.990731	1
857.4	1653.69	-0.119147	-16572.3	370.276	0.651471	0.982249	0.000344713	0.724532	0.0483383	3.47536	8.73497e+08	10.4973	-2004.89	-0.186939	-3539.2	-0.0181979	-0.145648	0.000608642	15.891	3.60889	10.0515	-1766.61	-3151.33	0.000650845	2.08e-13	3.51074	15.2653	0.156253	4.19311	2.27273	1513.43	-9.30746	-1443.28	0.0945341	340.557	-1.67e-13	2.20448	14.1591	2.5	0.991732	1
968.6	1668.99	-0.529153	-33450.1	206.105	0.753232	0.986491	0.000496433	0.793305	0.0419519	3.09398	3.83398e+08	-1.83605	-1439.58	-0.134204	-586.299	-0.0489908	-0.11372	0.00103365	15.4704	3.8485	0.216202	-2283.92	-4098.74	0.00049525	1.56e-13	3.52235	15.6587	0.155446	4.1663	2.28571	1079.51	-0.977014	-1205.32	0.00528182	-14.7498	-1.3e-13	2.22872	13.5157	3	0.993896	1
960	1670.56	0.0854398	-1967.58	311.46	0.673686	0.984515	0.000421963	0.808406	0.0446935	3.41028	5.8361e+08	20.2929	-1835.09	-0.283791	-5274.04	-0.0194862	-0.189864	0.000780207	14.8132	3.60141	4.11204	-1671.88	-2634.85	0.00115919	1.46e-13	3.52365	15.2955	0.152437	4.30472	2.30435	1215.01	-10.0583	-1213.89	0.150713	504.935	-1.67e-13	2.19215	14.3665	3	0.992773	1
790	1647.34	0.37172	25477.4	733.536	0.50708	0.973071	0.000413286	0.591249	0.0451935	4.00256	6.92381e+08	29.2696	-3171.52	-0.387373	-12848.4	-0.010551	-0.276185	0.000617218	14.8385	3.50869	11.2552	-2671.06	-10672.1	0.000668671	3.34e-13	3.59167	15.3256	0.153955	4.47905	1.85714	2549.92	-8.6314	-1680.07	0.166266	1804.32	-2.27e-13	2.2055	13.8745	1.75	0.983612	1
678.9	1642.6	0.383558	31906.1	671.331	0.627866	0.971419	0.000674169	0.731955	0.0280235	3.93688	3.33015e+08	27.083	-2292.35	-0.360099	-8143.49	-0.062336	-0.355961	0.00116486	14.6168	2.98423	22.8149	-2426.02	-9650.08	0.00123979	2.38e-13	3.63777	16.6897	0.156648	4.45956	2.41176	2304.61	-30.0361	-1541.98	0.319823	4352.28	-1.76e-13	2.15899	14.7123	3.25	0.981759	1
754.5	1516.8	0.533913	36127.3	471.255	0.624643	0.979354	0.000364246	0.690922	0.0568016	4.21353	9.3339e+08	32.9167	-2492.07	-0.38746	-10988.4	-0.0361209	-0.196233	0.000499509	15.1329	3.44888	25.5905	-2725.16	-11547.8	0.000452085	1.99e-13	3.53267	15.5406	0.13808	4.38986	1.84375	1957.98	-8.52983	-1477.97	0.273892	1969.68	-1.92e-13	2.20163	14.1581	2.71429	0.989132	1
957.3	1599.24	0.51322	22318.3	378.38	0.553655	0.972447	0.000773928	0.661053	0.0432672	3.60642	2.69616e+08	19.7596	-1866.19	-0.343952	-5380.83	-0.0295805	-0.327543	0.00132784	14.661	2.64112	31.5702	-2491.89	9592.5	0.00111718	3.52e-13	3.56853	14.5079	0.161348	5.09687	2.6	1294.08	-7.14256	-1458.15	0.108915	618.071	-1.65e-13	2.22847	13.6495	2	0.98515	1
840	1622.03	0.248739	11704.5	624.828	0.510827	0.970885	0.000395703	0.625453	0.0507743	3.95135	8.68831e+08	10.7935	-2356.3	-0.128847	-5759.59	0.00942507	-0.271735	0.000656834	15.6507	3.71908	42.4304	-2378.68	-11674.2	0.000651832	2.06e-13	3.57736	15.2998	0.144461	4.16914	1.72	1541.54	-16.1746	-1556.77	0.0796486	736.334	-1.95e-13	2.20225	14.2016	3.1	0.987008	1
869	1512.36	0.537218	27929.7	338.886	0.632788	0.977823	0.000518684	0.692706	0.0603557	4.65366	5.43277e+08	29.4684	-1966.72	-0.17325	-4257.49	-0.0415421	-0.227542	0.000756419	14.7037	4.07842	14.1	-1802.64	-3110.34	0.000848125	1.87e-13	3.53282	15.4349	0.150962	4.01628	2.33333	1429	-17.6354	-1279.94	0.168701	711.562	-1.85e-13	2.16061	14.5594	3.57143	0.989898	1
900.6	1742.68	-0.265731	-30377.8	289.866	0.742575	0.986016	0.00038689	0.776013	0.0371759	3.39681	5.84621e+08	12.6959	-2225.65	-0.171514	-2798.79	-0.0310956	-0.1494	0.000521933	15.2527	3.08891	-18.1347	-1611.21	-860.81	0.00106156	2.13e-13	3.55872	16.83	0.158731	4.99118	2.875	1406.59	-5.35699	-1372.17	0.0614017	184.342	-1.55e-13	2.21514	13.9708	2.28571	0.993526	1
928	1571.07	0.2182	10470.9	282.894	0.666116	0.983172	0.00036093	0.678002	0.0868277	3.4718	1102877168	18.8483	-2434.6	-0.343006	-4909.27	-0.0153333	-0.122997	0.0003848	15.5638	3.96821	-0.449692	-1370.01	-951.375	0.000908404	1.97e-13	3.53783	16.4738	0.144753	4.51885	2.4	1404.22	-1.09608	-1329.78	0.10081	374.943	-1.12e-13	2.22542	13.9343	3.4	0.991785	1
556.7	1434.6	-0.00542416	-9511.73	324.297	0.758631	0.981941	0.000480998	0.808702	0.0290854	3.70365	4.13059e+08	11.6471	-1607.75	-0.0423666	-1180.87	0.0797684	-0.24024	0.00112911	17.0061	3.70247	13.0095	-1432.41	-1480.83	0.00112905	1.23e-13	3.6618	17.0447	0.144069	4.63913	2.25	1128.87	-2.14843	-997.071	0.123781	418.994	-1.03e-13	2.24161	13.8444	2.28571	0.989192	1
990.5	1655.55	0.257329	9763.75	419.531	0.552143	0.976985	0.000371863	0.672232	0.065616	3.54721	1019137844	26.8262	-1977.21	-0.161947	-5962.01	-0.0426567	-0.193195	0.000639223	14.8848	3.86018	9.37038	-2533.88	-4017.97	0.000461663	1.95e-13	3.44405	14.8385	0.148338	3.79329	2.89474	1491.76	-2.94093	-1561.96	0.0899122	645.669	-1.81e-13	2.21353	14.1408	3	0.990272	1
984.7	1699.28	0.41435	13932.2	483.728	0.545138	0.97924	0.000644087	0.676627	0.036035	3.61279	368637335	13.823	-2075.86	-0.223265	-4694.21	-0.0684954	-0.323262	0.00105998	14.1649	2.92193	3.10789	-2528.75	-10035	0.000987876	1.74e-13	3.55643	15.68	0.155392	4.41233	2.125	2710.94	-13.9662	-1645.04	0.349733	1958.73	-1.72e-13	2.1731	14.349	2.5	0.987152	1
860.5	1576.43	0.567117	40524.5	456.711	0.612026	0.974876	0.000656397	0.699704	0.0365036	4.16065	4.03118e+08	38.6143	-2200.94	-0.499025	-17288.6	-0.028178	-0.335747	0.00110737	15.0309	3.60694	27.0147	-1918.54	-7134.73	0.00115145	1.42e-13	3.55316	14.9164	0.152808	4.04253	1.95455	1640.91	-14.2062	-1252.27	0.288822	1904.46	-1.56e-13	2.17984	14.3357	3.14286	0.987521	1
871	1754.52	0.189796	23375.6	598.037	0.608697	0.974186	0.000232557	0.635289	0.075396	3.94573	1962686218	18.2452	-3377.53	-0.1001	-6927.22	-0.0093372	-0.175858	0.000288762	16.4599	2.96418	14.3464	-2125.61	-4038.28	0.000496279	2.56e-13	3.58276	16.6579	0.138518	4.59013	1.84375	1801.83	-4.95927	-1782.24	0.0454636	499.471	-1.95e-13	2.21245	14.0193	3.25	0.98904	1
857	1807.55	0.217931	26221	392.857	0.773875	0.98213	0.000432518	0.801952	0.0259959	4.118	3.93572e+08	15.5397	-1988.67	-0.367467	-8058.88	0.0606639	-0.210428	0.000801932	16.6151	3.62922	16.9783	-2005.82	-6123.3	0.000794432	1.71e-13	3.59283	15.9752	0.153604	4.01118	2.30435	1543.21	1.80697	-1016.28	0.0681654	302.27	-1.33e-13	2.2334	13.6135	1.75	0.99069	1
996.2	1733.29	0.397219	19859.7	468.658	0.574194	0.976761	0.000423741	0.663612	0.0502626	3.84891	642981276	23.5496	-2930.3	-0.375151	-11336.5	-0.0137579	-0.225107	0.000554436	14.6628	2.84918	25.9128	-2815.64	-9297.91	0.000562708	1.85e-13	3.59495	15.3492	0.150922	4.06496	2	1710.06	-14.4672	-1417.35	0.152718	1154.64	-1.69e-13	2.18745	14.5716	2.8	0.986184	1

## Sheet: Table S5. LASSO train data
ID	original_firstorder_10Percentile	original_glcm_Contrast	original_glcm_Idmn	wavelet-HLL_firstorder_Median	wavelet-HHL_firstorder_Median	label
87	1.3904	-0.525284	-0.1963	0.0290606	-0.290042	0
64	0.1012	-0.803822	0.563088	0.103369	0.117994	0
116	-0.621437	0.796715	-0.638097	0.395815	-1.07069	1
90	0.823838	-0.993869	0.352474	-0.237886	0.734394	0
21	-0.5096	0.231801	0.151222	-0.675695	-1.07484	0
67	3.4391	-0.976961	1.31148	-1.05471	0.463614	0
63	1.13108	-1.84795	1.08186	-0.32283	0.495951	0
58	2.46452	-1.29311	1.74266	0.15388	-0.444556	0
125	-0.34799	-0.55214	0.517355	-0.259034	0.509562	1
137	-0.298524	1.29799	-0.769328	-0.088415	-1.34934	1
56	-0.463514	0.145852	0.201079	0.946729	0.223851	1
5	-0.703164	0.571137	0.120323	1.49975	0.230384	0
101	-0.352906	1.0386	-0.98324	-0.439597	0.881663	0
11	-1.07677	-0.49363	0.909271	0.485295	0.990784	0
121	-0.463514	1.02719	-1.94386	1.49753	-1.64881	1
16	-0.693947	-0.533786	-0.0223416	0.0692641	-0.0573284	0
128	-1.23808	2.54821	-2.15727	1.07436	-3.64912	1
84	-0.562446	1.54117	-1.38187	1.87644	-1.5951	0
6	0.887744	1.11878	-3.13221	-4.00572	1.4793	0
119	-0.952646	0.436616	-1.32142	0.632177	-1.13459	1
8	-1.35821	0.507991	0.513978	-0.066894	0.583824	0
127	-0.896728	2.96275	-1.86404	0.392301	-0.585867	1
132	-0.654005	0.332734	-1.02087	0.560156	-1.87444	1
102	-0.722213	1.94383	-0.800561	-0.66846	-0.523904	0
19	1.03276	-1.82209	1.59242	-0.196341	0.615292	0
50	1.15966	-0.518192	0.848216	-0.758563	0.383685	0
135	-1.61353	0.235516	-0.289971	0.495812	0.341919	1
45	-0.25766	-0.338726	0.998148	0.210358	0.207427	0
88	-0.01248	-0.133644	1.23585	0.18423	-0.272876	0
71	-0.185765	-0.529894	0.275129	-0.516318	0.131642	0
57	0.906179	-0.639651	0.218142	-0.435386	1.48138	0
73	-0.0272277	-0.821448	0.574984	-0.190872	0.688188	1
42	0.780824	-1.82057	1.22239	-0.300287	0.528467	0
17	-0.0542651	1.83774	-0.236516	-0.383932	0.947905	0
46	-0.76154	-0.0602239	-0.908547	-0.0897279	-0.123342	0
86	0.0237748	-0.905948	0.815372	0.0474235	0.636376	0
91	1.32403	-0.271188	0.0168646	-1.51535	0.187236	0
32	-0.50407	-0.30605	1.06691	-0.104062	0.273018	0
130	-0.382709	0.595934	-1.97481	1.59095	-0.372798	1
109	0.0941336	0.630357	-2.22502	1.59095	-0.268242	0
14	1.18208	-1.83857	0.75553	-0.132489	0.394532	0
89	0.111032	0.507351	-0.51781	0.497602	-1.14868	0
106	0.216724	-0.465256	0.591113	0.103746	-0.479021	1
29	1.16611	-0.20106	0.584281	-1.7369	-0.259406	0
47	-0.435862	-0.585004	0.405963	0.233916	-0.455259	0
61	-0.444465	0.894043	-0.475922	1.03512	0.793547	0
72	-0.783047	-0.059113	0.167599	-1.21109	0.71082	0
15	-1.14037	0.389128	0.711128	0.635686	-0.122758	0
83	2.00673	-0.979625	1.07458	-0.485895	0.665289	0
124	-0.689645	0.541928	-0.235397	0.321282	-0.682618	1
66	0.350682	-0.339878	0.848078	-0.0334989	0.0691749	0
13	0.780824	-1.25645	1.04811	-0.488216	0.787122	0
20	1.67275	1.02099	-1.28967	-3.65648	4.85798	0
3	0.845345	-1.07891	0.0791079	0.61046	-0.0827516	0
4	-0.902872	0.856255	-0.649051	1.12157	-0.492028	0
129	-1.0058	1.21487	-0.749064	1.23813	-0.571331	1
77	-0.77383	-1.01542	0.713843	-0.346401	0.865502	0
107	-0.970466	-0.0762946	-0.231786	0.0954916	-0.127428	0
1	-0.66015	-0.0011861	0.0502544	0.0131074	0.365722	0
12	-2.4606	-0.286074	0.161971	1.76432	-0.937642	0
105	2.11733	-0.278634	0.567388	-1.11934	1.10659	0
68	0.981761	0.131248	0.202033	-1.94185	0.0349553	0
140	-0.690874	0.692406	-0.256524	0.729982	0.907981	1
35	-0.776902	0.0459998	-0.443917	0.111432	-0.853014	0
38	-0.626353	-0.732013	1.18651	-0.154434	0.0464322	0
78	0.552234	-0.354984	0.895317	-0.430906	0.639362	0
131	-0.743106	2.2383	-2.25199	2.23174	-1.66538	1
51	1.32219	-1.84904	-0.156166	-0.164827	0.342958	0
141	-0.263191	1.19756	-1.20923	1.25715	-1.42103	1
133	-0.556916	0.00605974	0.43317	-1.3418	-0.117262	1
74	-0.105268	0.813838	-0.58957	-0.284723	-0.853039	0
82	0.951651	-0.876798	-0.455367	-0.758381	-0.381959	1
70	1.11203	-0.724625	1.29232	-0.54243	0.710653	0
114	-0.77383	0.636573	-1.04789	0.419465	-0.851279	0
122	-0.116328	0.486228	-0.154081	-0.057779	-0.0356227	1
120	-0.363967	0.0803717	0.252519	1.00098	-0.630344	1
27	0.450229	-0.118286	1.01668	0.197879	0.590559	0
126	-0.374413	0.149968	0.166718	-0.0291669	-0.79007	1
31	0.994972	-1.85401	1.55995	-0.345236	0.712094	0
24	-0.850948	-0.535192	0.310104	-0.30123	0.928062	0
118	-1.27863	0.831604	-0.359896	0.951027	-0.482066	1
54	0.593405	-0.488841	1.18108	-0.148284	0.795868	0
39	1.13415	-1.01758	0.8448	-0.863439	-0.0389693	0
48	-0.598701	0.665391	-0.489756	0.478921	0.355793	0

## Sheet: Table S6. LASSO test data
ID	original_firstorder_10Percentile	original_glcm_Contrast	original_glcm_Idmn	wavelet-HLL_firstorder_Median	wavelet-HHL_firstorder_Median	label
7	-0.614678	-0.0464411	0.762642	-0.993326	-1.07728	0
98	1.13723	-0.765738	0.519938	-0.485776	0.251401	0
93	2.41505	0.402489	-1.24949	-1.07466	0.260044	0
96	0.0538847	0.36007	0.117328	-2.0824	0.0309194	0
30	0.170637	-1.18879	1.06203	-0.269306	0.383581	1
37	-0.890583	1.42426	-0.807999	0.829145	0.375021	0
76	1.61683	-0.0236987	0.550566	-1.04521	-0.152519	0
28	0.656697	-0.799311	0.644772	0.675939	-0.386088	0
36	1.04198	-1.82236	1.25571	-0.166575	0.307473	0
43	-1.0654	0.762654	0.111082	0.843052	0.587559	0
95	-0.472424	-0.00833717	-0.694583	-0.885881	-0.295929	0
55	-1.79511	0.218967	0.6024	1.69788	-1.29862	0
139	-0.64786	2.05976	-1.66613	0.574691	-0.0603435	1
26	0.573434	0.219503	0.757327	-1.23278	-0.0202345	0
113	-0.0450478	0.968491	-1.09883	0.954536	1.12035	0
44	1.82852	-1.07907	1.2325	-0.33791	0.0128909	0
41	0.949808	-1.83843	1.97984	-0.396359	0.565452	1
108	0.504304	-0.246057	0.700507	-1.11197	1.42941	0
92	0.184771	0.872062	-0.457462	-0.0103692	-0.310856	0
117	-0.549542	0.751622	-0.550944	0.859952	0.310412	1
94	-0.0361377	0.376103	0.107896	-0.641186	1.34312	0
111	-0.862931	0.897216	-0.29481	0.828479	-0.955616	0
69	0.283089	0.227154	0.519178	-0.625639	1.47324	0
104	-0.380558	13.0362	-8.9302	-0.473966	0.676732	0
80	1.45676	0.237291	-0.378952	-0.0864872	-1.1866	0
49	0.780516	-0.922744	1.12714	-0.346212	0.257569	0
99	1.27549	-0.307979	1.0243	-1.9406	0.676211	0
79	1.35537	-0.608451	0.480586	-0.950365	0.377937	0
9	-0.0671693	0.322568	0.258941	-0.429275	0.682948	0
103	-0.362123	-0.162669	0.256502	0.173429	0.0453497	0
25	-1.05342	2.9488	-1.20942	0.385587	-2.43994	0
23	-0.0978937	-0.907996	0.570314	0.00637997	0.706352	1
81	0.154046	-0.641366	-0.134565	-0.635048	-0.0348387	0
53	-0.905945	-0.457439	0.222869	0.20842	-0.0818941	0
33	0.342694	-0.452731	0.789188	0.213773	-0.228594	0
62	1.05243	-0.388999	0.682301	-0.847087	0.610548	0
110	1.65954	-0.871515	1.13035	-0.0677318	0.886695	0
10	0.0096416	-1.15736	0.906236	-0.322097	0.506044	0
97	0.710157	0.00876318	-0.43565	-0.918007	0.788445	0
136	-0.280704	0.870171	-1.16958	0.281092	0.228503	1
112	-0.835279	0.222299	0.220576	0.774799	-0.433176	0
138	-0.680121	1.11794	-1.54371	1.32216	-1.38368	1
2	-1.66791	0.274387	-0.103652	0.381597	-1.29227	0
85	-0.225093	0.817436	-0.952691	-0.261098	1.03893	0
60	2.33025	-1.07788	0.785105	-1.41848	0.755488	0
52	0.02654	1.07802	-0.777981	0.0186987	1.40923	0
59	-3.32395	-1.92565	2.91467	-0.27179	0.649384	0
18	1.06963	-1.84934	1.48265	-0.27234	0.586373	0
40	-0.460749	0.311463	-0.48114	0.184835	-0.110187	0
115	-0.675512	0.446769	-0.627366	0.898196	-0.527856	1
123	-0.481334	0.556693	0.36805	0.11217	-0.340135	1
22	0.467435	-0.830437	1.3219	0.426956	-0.226554	0
100	1.17901	-1.83763	1.35827	-0.568185	1.00471	0
65	-0.687802	0.252268	-0.610676	0.118045	-0.00640393	0
34	-0.859858	2.243	-1.43353	1.06621	-0.364886	0
134	-0.472731	-0.0404055	-0.0716046	-0.298323	0.492522	1

## Sheet: Table S7. SVM-RFE feature
FeatureName	FeatureID	AvgRank
MS	21	2.7
Histological grading	13	3.7
hormonal therapy	5	4.9
5-year survival	14	6.2
BMI	12	8.1
radiotherapy	4	8.2
PLR	17	8.2
chemotherapy	2	9.2
PAR	20	9.3
Ki67	8	10.2
Menopause	11	11.4
P53	9	12.8
LMR	19	13.7
Tumorsize	6	13.8
Mammography BIRADS	16	14.2
targeted therapy	3	15.2
Ultrasound BIRADS	15	15.2
Age	1	15.4
Ecaderine	10	15.6
Type	7	16.4
NLR	18	16.6

## Sheet: Table S8. LASSO feature
Feature Name
chemotherapy
radiotherapy
hormonal therapy
Ki67
Histological grading
5-year survival
Ultrasound BIRADS
MS
